# Supplementary material for: Differential progression of unhealthy diet-induced hepatocellular carcinoma in obese and non-obese mice
Source: PLoS One. 2022 Aug 22;17(8):e0272623. doi: 10.1371/journal.pone.0272623 (PMC9394802; doi:10.1371/journal.pone.0272623)
Supplement: S1 Dataset — (XLSX) [file pone.0272623.s014.xlsx]

## Sheet: Figure 1A
Weight in grams			Weeks:
Old ID	Sex	Diet	4	5	6	7	8	9	10	11	12	13	14	15	16	17	18	19	20	21	22	23	24	25	26	27	28	29	30	31	32	33	34	35	36	37	38	39	40	41	42	43	44	45	46	47	48	49	50
425	M	CS	13.7	18.9	19.6	20.6	21.3	21.7	22.3	23	23.7	24.2	25	26.2	27.6	28.9	29.8	30.7	31.8	32.4	33.1	33.8	34.6	35.2	36	36.9	37.4	38.5	39.6	39.2	40.1	40.9	41.8	41.2	42.3	43.1	43.9	45	45.8	45.9	46.4	47.1	47	47.9	48.1	49	49.7	49.9	50.4
424	M	CS	12.5	17.6	19.5	20.2	21.8	22	22.5	23.1	23.6	24.7	25.8	27	28.2	29.4	30.2	31.1	32	32.9	33.7	34.6	35.5	36.4	37.7	38.6	39	39.7	40.3	41.1	42	43.1	43.8	44.6	45.6	46.2	47	47.5	48.3	48.9	49.7	50.3	50.6	50.9	51.4	51.9	52.3	52.7	53
475	M	CS	13.2	16.7	18.1	19.5	20.7	21.1	21.6	22.3	23.2	24	25.8	26.4	27.3	28.3	29.4	30.7	31.4	32.6	33.8	34.7	35.6	36.9	37.7	38.4	39.1	39.5	40.1	40.9	41.8	42.5	43.7	44.3	45	45.6	46.5	47.3	48	48.3	49	49.5	49.9	50.4	51.1	51.6	52.1	52	52.7
433	M	CS	15.5	18.3	19	19.7	20.5	20.8	21.4	21.9	23	24.5	25.6	26.4	27.3	28.4	30	31.1	31.9	32.7	33.3	33.9	34.6	35.6	36.4	37.1	37.9	38.6	39.2	40	41.1	42	43.1	43.8	44.6	45.6	46.7	47.4	48.6	49	49.9	50.2	50.7	51.1	51.5	51.9	52.3	52.4	52.8
449	M	CS	14.7	18.9	19.5	20.6	21	21.3	21.7	22.4	23.2	24.2	25.4	27	27.8	28.6	29.4	30.3	31.4	32.1	33.1	34	34.7	35.6	36.2	37.1	37.8	39.1	40.2	41	41.7	42.6	42.5	43	43.6	44.2	45	45.8	46.4	46.9	47.6	48.3	48.9	49.7	50.3	50.6	50.9	51.4	51.9
455	M	CS	15.2	20.1	20.8	21.6	22.3	22.6	23	23.5	24.6	25.8	26.7	27.5	28.3	30	30.9	31.8	32.5	33.2	33.9	34.8	35.7	36.9	37.7	38.5	39.7	40.4	40.9	41.8	42.3	42.9	43.8	45	45.6	46.7	47.4	48.6	48.3	49.3	49.9	50.2	50.7	51.1	51.5	51.9	52.3	52.4	52.8
445	M	CS	15.4	17	17.8	18.1	19.8	20.4	20.9	21.6	22.4	23.5	24.9	25.7	26.9	28	29.1	30.6	31.2	32	32.8	33.4	34.1	35.1	35.9	36.8	37.6	38.9	39.8	39.9	39.1	40.2	41	42.1	42.6	43.2	44.2	45	45.6	46.2	47	47.7	48.5	48.9	49.4	49.6	49.9	50.1	50.6
443	M	CS	14.1	19	19.6	20.8	21.7	22	22.6	23.2	24	25.2	26.4	27.2	28.6	29.7	30.5	31.7	32.3	33.1	34	34.9	35.8	36.9	37.7	38.8	39.6	40.7	41.6	42.3	43.1	43.9	45	45.8	46.2	47	47.5	48.3	48.9	49.5	50	50.4	50.8	51.3	51.6	51.7	52.1	52.4	52.9
439	M	CS	13.5	15.6	16.3	17.6	18.7	19.5	20.2	20.9	21.8	22.4	24.1	25.9	27	28.1	29.7	30.9	31.8	32.7	33.8	35	35.8	36.7	37.5	38.2	39.4	40.2	41	42.1	42.6	43.2	44.2	45	45.6	46.1	47.4	48.6	48.3	48.9	49.7	50.3	50.6	50.9	51.4	51.9	52.3	52.7	53
440	M	CS	15.3	19.4	20.7	22	23.6	24	24.4	25.1	25.9	27	28.3	29.5	29.9	29.5	30.5	31.8	33.2	33.8	34.9	35.7	36.6	37.8	38.8	39.6	40.2	40.8	42	42.6	43.2	43.8	44.5	45	45.9	46.4	47.1	47	47.9	48.1	49	49.7	49.9	50.4	50.9	51.3	51.6	52	52.5
405	M	CS	10.6	15.4	15.2	15.4	17.1	17.6	18.3	19	20.3	22.6	25	26.9	28.2	29.8	30.9	31.7	32.9	34	34.8	35.7	36.8	37.4	38.6	39.2	40.8	41.3	42.6	42.7	43.2	44.1	44.6	44.2	45	45.6	46.1	47	47.7	48.3	48.9	49.3	49.7	50.4	50.8	51.3	51.8	52.4	52.9
447	M	CS	15	18.1	19	19.8	20.5	20.9	21.4	21.9	23	24.5	25.9	27	27.9	28.7	29.9	30.8	32.1	33.1	33.9	34.8	35.7	36.9	38	39.1	39.4	40.1	40.8	41.7	42.6	42.5	43	43.6	44.2	45	45.8	46.4	47.3	47.5	48.3	48.9	49.7	50.3	50.6	50.9	51.4	51.9	52.3
435	M	CS	13.2	16.1	19.9	21.8	22.6	23	23.5	24	25.2	26.4	27	27.9	29	28.9	29.7	30.4	31.6	32.4	33.2	34.1	34.8	35.9	36.7	37.3	38	38.6	39.5	39.2	40.8	41.3	42.6	43.3	44.2	45.1	45.7	46.9	47.6	48.4	48.8	48.8	49.3	49.7	49.6	50	50.4	50.5	50.9
410	M	CS	11.8	15.9	18.2	19.3	20.1	20.4	20.8	21.6	22.4	23	24.2	25.5	26.9	28	29.3	31.1	32.3	33.1	33.8	34.6	35.4	36.6	37.3	38.7	39.5	40.1	40.8	40.2	40.8	42	42.6	43.2	43.8	44.5	45	45.9	46.5	47.1	47	47.9	48.1	49	49.7	49.9	50.4	50.9	51.3
414	M	CS	13.8	17.1	18.9	20	20.8	21.1	21.9	22.5	23.7	24.8	25.9	27	28.3	29.4	30.6	31.2	32.1	32.8	33.7	34.3	35.2	36	36.7	37.8	38.6	39.3	40.1	40.1	40.9	41.8	42.3	42.9	43.8	45	45.7	48.6	49.3	50.4	51	51.6	52	52.5	52.9	53.3	53.7	54	54.4
415	M	CS	15.6	19.9	21.1	22	22.9	23.4	23.7	24.4	25.3	26	27.1	28.2	29.4	29.9	30.7	31.9	32.7	33.6	34.5	35.3	36	36.8	37.5	38.3	39.4	40.6	41.2	42	43.1	43.8	44.6	45.6	46	46.8	47.2	48	48.4	49	49.7	49.9	50.4	50.9	51.3	51.6	52	52.5	53.2
450	M	CS	12.6	15.9	16.9	17.2	17.9	18.3	18.9	19.6	21	22.4	23.7	25	26.5	28	30.2	31.8	32.6	33.5	34.1	35	35.9	36.4	37.2	38	38.9	39.6	40.3	41.1	42	43.1	43.8	44.6	45.6	46.7	47.4	48.6	49.3	49.9	50.4	51.1	51.6	52.1	52	52.7	53.4	53.5	54
463	M	CS	15.3	18	20.1	21	21.9	22.2	22.8	23.6	24.5	26	28.1	27.9	29	30.4	31.5	32.6	33.1	34	34.9	36.1	36.8	37.6	38.4	39.2	40.1	40.9	41.8	41.7	42.6	42.5	43	43.6	44.2	45	45.8	46.4	47	47.5	48.3	48.9	49.3	49.7	50.4	50.8	51.3	51.8	52.4
464	M	CS	14.6	17.4	18.5	19.1	20.2	20.6	21.2	21.9	22.8	24	26.1	27.9	29	30.4	31.7	32.8	33.6	34.8	35.6	36.3	37	37.8	38.6	39.5	40.4	40.8	41.6	42.1	42.6	43.2	44.2	45	45.6	46.1	47	47.7	48.5	49	49.7	49.9	50.4	50.9	51.3	51.6	52.4	52.9	53.4
465	M	CS	14.9	20.5	20.6	21.2	22.3	22.7	23.4	24	26.1	28	29.6	30.2	30.8	31.6	32.7	33.6	34.5	35.3	36.1	36.9	37.7	38.5	39.2	40.1	40.8	41.6	42.3	42.6	43.2	44.2	45	45.6	46.1	46.7	47.4	48.6	48.3	48.9	49.4	49.6	49.9	50.1	50.6	50.7	51.3	51.5	51.9
466	M	CS	13.2	16.8	18	18.6	19.4	19.9	20.6	21.3	22.8	24	26.3	27.9	29	30.2	31.4	32.6	33.4	34.2	35.1	36.2	37.2	38	38.9	39.7	40.6	41.5	42.1	42	43.1	43.8	44.6	45.6	46.3	47	47.6	47.7	48.9	49.4	49.6	49.9	50.1	50.6	50.7	51.3	51.5	51.9	52.3
467	M	CS	14.4	17	18.1	18.8	19.6	20	20.5	20.9	21.8	23	23.8	25.2	26.5	27.8	29	30.4	31.6	32.8	33.9	34.8	36	36.9	37.4	38.6	39.3	40.3	41	40.7	41.6	42.3	43.1	43.9	45	45.8	46.2	46.9	47.5	47.9	48.1	49	49.7	49.9	50.4	50.9	51.3	51.6	52
468	M	CS	8	12.5	13.2	13.7	15	15.3	16	16.7	18.1	20	22.7	24.5	26.8	28	29.6	30.5	31.4	32.6	33.7	34.9	35.7	36.4	37.1	38	38.7	39.6	40.2	41	42.1	42.6	43.2	44.2	45	45.6	46.1	47	48.1	48.8	49.3	49.7	49.6	50	50.4	50.5	50.9	51.2	51.6
469	M	CS	15.1	18.4	19	19.7	20.5	20.8	21.4	22.1	23.4	24.6	25.9	26.9	28	29.3	29.8	30.7	31.7	32.7	34.1	34.7	35.9	36.7	37.4	38.4	39.3	40.2	40.9	41.1	42.9	43.8	44.6	45	45.7	46.9	47.6	48.4	49.2	49.8	50.6	50.8	51.3	51.7	52.1	52.4	53	53.5	53.8
470	M	CS	12.8	15.5	16.5	16.9	17.8	18.2	18.9	19.7	20.9	22	23.8	25	26.8	29	30.4	31.4	32.1	32.9	33.8	34.6	35.4	36.4	37.4	38.6	39.4	40.1	41	41.2	42.3	43.1	43.9	45	45.8	45.6	46.2	46.9	47.8	48.3	48.9	49.5	50.3	50.8	51.1	51.6	51.8	52.4	52.9
471	M	CS	14.7	18.4	19.1	19.7	20.4	20.5	21.1	21.8	23	24.2	25.6	27.4	28.9	30	31.4	32.9	33.4	34.1	35.2	36.1	37.1	37.8	38.9	39.6	40.3	41.1	42	42.3	43.1	43.9	45	45.8	46.2	47	47.5	48.3	48.9	49.7	49.9	50.4	50.9	51.3	51.6	52	52.3	52.7	53.1
472	M	CS	16	18.6	19.3	20.1	20.7	21.3	21.9	22.7	24.2	26	27.6	29.1	30.8	31.7	33	34.9	35.7	36.4	37.2	38.2	39.1	40.2	41	42.1	42.6	43.2	44.2	44.6	44.2	45	45.6	46.1	47	47.7	48.4	48.9	49.6	49.7	50.4	51	51.6	52	52.5	52.9	53.3	53.7	54
473	M	CS	14.7	17.9	18.3	18.7	19	19.2	19.9	20.9	23.1	24.9	26	27.5	29	31.6	33	34.7	35.7	36.3	37.1	38.1	39	40.2	41.2	42.3	43.1	43.9	45	45.8	46.2	47	47.5	48.3	48.9	49.7	50.3	50.6	50.9	51.3	51.6	52	52.3	52.7	53.1	53.4	53.8	54.3	54.7
474	M	CS	13.1	17	17.5	18	18.3	18.9	19.6	20.8	23.4	24.8	26.3	27.6	29.4	31.4	33.6	35.4	36.4	37.2	38	39.1	40	41.1	42	43.1	43.8	44.6	45.6	46.3	47.3	48.1	49	49.7	49.9	50.4	50.9	51.3	51.6	51.9	52.3	52.4	52.9	53.3	53.4	53.9	54.2	52.9	53
476	M	CS	12.6	16.2	16.6	17.2	17.7	18.2	18.8	19.9	21.2	23	25	26.9	28	30.1	32.2	33	33.9	34.8	35.9	37	37.8	38.9	40.2	41.1	42.9	43.8	44.6	45.4	46.1	46.8	47.5	48.1	48.9	49.7	50.4	51	51.6	52	52.5	52.9	53.3	53.7	54	54.4	54.6	55.5	56
492	M	CD	10.9	12.8	12.7	14.9	17.4	18	19.5	20.4	20.4	22.3	23	23.8	24.6	25.9	26.8	27.6	28.2	28.9	29.4	29.1	29.9	30.2	30.7	31.5	32.1	32.8	32.7	32.4	32.8	33.2	33.5	34	34.4	34	34.7	35.3	35.6	35.7	-	-	-	-	-	-	-	-	-
493	M	CD	11.9	13.3	20.9	20.9	21.9	22.1	22.5	23.5	23.5	24.2	25	25.7	25.1	25.4	26	26.4	26.8	26.9	27.3	27.9	28.6	29.1	29.8	30.5	30.6	31.2	31.5	31	31.7	32.2	32.4	33.6	33.7	34.1	34.8	35.4	36	36.2	-	-	-	-	-	-	-	-	-
494	M	CD	11.4	12.5	16.3	16.6	17.9	18.6	19.4	20.3	20.3	21.1	22	22.9	23.7	24.4	25.5	25.2	26.2	26.8	27.4	28.1	28.9	29.4	29.9	30.3	30.7	31.1	31.4	31.2	31.5	31.9	32.4	32.7	33	33.3	33.6	34	34.4	34.9	-	-	-	-	-	-	-	-	-
495	M	CD	12.9	15	14.8	15.9	17.4	18	19.3	20.9	20.9	21.3	21.9	22.5	22.7	23.3	23.8	24.4	24.9	25.3	25.9	26.6	26.9	27.4	28	28.7	29.3	30.1	30.6	31.5	31	31.7	32.2	32.4	33.6	33.7	34.3	34.8	35	35.6	-	-	-	-	-	-	-	-	-
496	M	CD	12.1	12.8	16.9	16.8	18.8	19.3	20.9	21.1	21.1	21.6	22.3	22.8	23.4	23.8	23.7	24.1	24.6	25	25.7	26.5	26.8	27.3	27.7	28.6	28.9	29.4	29.9	30.9	30.7	31.1	31.5	32.7	33	33.3	33.6	33.8	34.3	34.9	34.8	35.3	35.2	35.6	35.8	36	36.1	36	36.2
1	M	CD	14.6	16.8	16.7	18.5	19.6	20.7	21.3	21.7	22.1	22.6	23.8	24	24.6	25.3	25.8	26.8	26.4	26.9	27.3	27.9	29.1	29.8	30.2	30.6	31.4	30.9	31.5	31.7	31.1	31.8	32.4	32.5	31.2	32.8	33.4	33.8	34.2	33.9	34.3	-	-	-	-	-	-	-	-
2	M	CD	12.3	14.8	15	17.1	18.2	19	20	21.6	22.9	22.8	23.6	24.1	-	-	-	-	-	-	-	-	-	-	-	-	-	-	-	-	-	-	-	-	-	-	-	-	-	-	-	-	-	-	-	-	-	-	-
3	M	CD	15.5	18.6	18.6	19.8	20.4	21.8	21.9	23.1	23.9	24.6	25.2	25.1	25.1	25.7	26.2	27.5	27.4	28.1	28.9	29.3	29.9	29.1	29.6	30.3	30.8	30.1	30.4	30.8	31.2	31.5	31	31.4	31	31.7	32.3	32.6	33.1	33	33.6	33.5	33.6	33.9	34.2	34.5	34.8	34.9	35.2
4	M	CD	15.4	18.5	18.1	19.2	20.1	20.7	21.5	22.8	23.6	24.1	24.9	25.4	26	26.2	25.8	27.3	27.3	28	28.7	28.4	29	29.3	29.9	30.4	30.6	30.9	31	30.7	31.2	31.4	30.9	30.7	31.1	31.5	32.7	33	33.3	33.6	33.8	34.3	34.5	34.7	34.2	34.9	35.4	35.1	35.2
5	M	CD	12.2	13.9	14.9	16.4	16.9	17.7	18.1	19.3	20.4	21.1	21.8	22.1	22.8	23.4	23.1	24.8	24.9	25.7	26.3	26.9	27.3	26.7	26.2	27.2	26.9	26.7	26.1	26.8	26.1	26.3	26.1	25.3	24.9	26	26.9	27.4	28	27.8	27.9	27.6	28	27.4	27.6	28	27.9	28.4	28.6
6	M	CD	11.1	17	13.7	15	16.6	17.7	18.2	19.1	20.9	22	21.2	20.9	21.6	22.6	22.4	23	22.9	23.4	24.6	25	25.4	25.9	26.2	26.2	26.5	26.9	26.2	26.8	27.3	27.8	27.6	28.2	28	27.2	28	28.4	29.1	29	29.4	29.6	29.9	30.3	30.8	30.6	30.8	31	31.6
7	M	CD	14.4	16.2	16	17.5	18.6	19.2	20.5	21.4	22.7	23.6	24.3	23.9	25.1	25.3	26	26.2	26.4	27	27.6	27.3	27.5	27.9	28	28.6	28.9	28.4	28.8	29.2	29.7	29.5	29.9	30.2	31	29.8	30.4	30.9	31.2	31.2	31.4	31.5	31.8	31.7	32.3	32.6	32.7	33	33.2
8	M	CD	15.5	16.5	16.9	17.8	18.4	19.7	21.2	21.8	22.3	23.4	24.5	23.4	24	23.9	23.5	22.7	23.8	-	-	-	-	-	-	-	-	-	-	-	-	-	-	-	-	-	-	-	-	-	-	-	-	-	-	-	-	-	-
9	M	CD	15.9	13.3	18	19.3	21.2	22.6	23.5	24.3	25.2	26.4	27	27.6	27.9	28.2	27.5	27.1	29.1	30.2	30.8	30.2	30.7	30.4	30.8	31.2	30.9	31.4	31.6	31	31.5	31.7	32.3	32.6	32	33.3	34	34.4	34.9	34.8	35.3	35.2	35.6	35.8	36	36.1	36	36.2	36.2
10	M	CD	15.9	18.1	18.6	19.6	20.3	21.6	22.4	23.6	24.9	26.2	25.8	26.8	27.6	28.6	28.2	28.5	30.1	30.9	31.5	31.1	30.9	31.6	32	31.9	32.4	32.9	33.5	33.8	34	34.6	35.1	35.6	36	34.8	35.1	35.3	35.2	35.5	35.4	35.7	36	36.2	36.1	36	36.2	36.4	36.6
11	M	CD	14.5	17.8	17.2	17.8	18.8	19.6	21	22.4	23.9	24	24.9	23.8	24.8	25.3	25.7	26.4	26.8	27.3	28	28.6	28.2	28.3	28	28.6	28.3	28.1	28.5	28.8	28.2	28.3	28	27.9	27.1	25.8	26.5	26.7	27.1	27	27.4	27.6	27.8	28.3	28.7	29.1	29	29	29.4
12	M	CD	12.7	15	15.2	16.2	17.4	18.6	20.7	21.5	22.2	23.4	24.2	23.4	24	24.6	25.2	25.2	25.9	26.8	27.6	27.6	27.4	27.8	27.5	27.2	27.1	26.8	27.3	27.9	27.3	26.6	26.1	26.7	26.9	24	24.7	25.1	25.4	25.6	26	26.5	26.9	27	27.1	27.3	27.5	27.9	28.3
13	M	CD	13.3	17.1	16.8	17.5	18.4	19.7	21.2	21.9	21.3	22.5	23.3	23.4	23.8	24.4	25.4	26.1	26.5	27.1	27.9	27.6	27.9	28.1	28.6	28	27.7	28.4	28.1	27.5	27.9	28.3	27.8	27.6	27	26.5	27.1	27.5	27.9	28.4	28.7	28.9	30.3	30.7	30.5	30.8	31.5	31.3	31.6
14	M	CD	15.3	18.5	17.3	18	19.1	20.3	21.5	22.1	22.5	23.6	25.6	24.6	25.6	26.1	26.6	27.2	28.4	28.9	29.4	29.6	29.2	29.5	29.9	30.1	29.3	28.7	29.2	28.6	28.5	28.1	28.7	29	28.2	26	26.8	27.3	28.1	27.9	28	28.1	28.6	28.9	29.6	30.1	30.7	31.1	31.1
15	M	CD	14	15.8	16.2	17.7	18.3	19.6	21	21.8	22.1	23	24.3	23	23.7	24	24.4	25.3	26.3	27	27.6	28	27.5	28.3	28.6	28.1	28.4	27.7	27.2	27.5	27.7	28.3	27.6	27.2	28.3	27.6	28.3	28.9	29.4	29.9	30.2	30.1	30.4	30.8	31.3	31.7	31.9	32.5	32.7
16	M	CD	13.8	15.9	16.7	17.7	19.1	20.4	20.8	21.6	22.4	23.6	24	24.2	24.2	24.9	25.3	25.4	26	26.9	27.4	27.8	28.4	28	28.6	28.3	28.1	28.4	28.6	29.3	28.9	29.4	28.7	28.9	28.1	29.3	30.6	31.2	31.4	31.5	31.8	32.1	32.3	32.2	32.3	32.4	32.6	32.7	32.9
17	M	CD	11.5	14.5	16.1	18.4	19.6	20.2	20.5	21.1	21.6	22.8	23.4	23.4	23.8	24.3	23.9	24.6	25.3	26	26.9	27.4	27.8	27.6	28.4	28.1	27.7	27.4	27.6	27.9	27.5	27.9	28.3	27.9	27	27.7	28.4	28.8	29.6	30.2	30.7	30.9	30.8	31.4	31.9	31.7	32	32.6	32.4
18	M	CD	15.5	17.6	18.2	20.1	21.3	22.7	23.5	24.8	25.6	26.2	26.2	27	27.8	28.4	28.9	28.9	30.3	31	31.4	31.3	31.6	31.9	32.6	32.4	32.7	32.7	32.9	33.4	33.6	33.9	34.2	34.3	34.7	35.9	36.7	37.1	37	37	37.1	37.3	37.2	37.4	37.6	37.4	37.8	37.9	38
21	M	CD	15.9	18.6	19.1	20	20.2	20.1	22.3	23.9	24.3	25.1	26.9	26.9	26.5	27.2	27.4	28.3	28.3	29.4	30	30.5	30.1	30	31.4	30.3	30	29.8	29.6	29.9	30.2	29.4	29.3	29.6	30.1	31.6	32.3	32.6	33	32.9	33.3	33.7	33.5	33.9	34.4	34.8	35	35.3	35.4
22	M	CD	14.9	17.4	18	18.7	19.3	20.1	21.5	22.2	22.9	24.1	24.7	25.7	26.1	26.8	26.2	27.3	27.9	28.6	29.3	29.1	29	29	29.4	29.7	29.3	28.7	28.9	28.4	29	29	29.4	29.7	29.2	30	30.9	31.4	31.9	32.5	32.7	32.7	33	33.3	33.8	34.2	34.1	34.6	34.8
23	M	CD	15	18.2	17.8	18.4	19.2	19.8	21.2	21.9	22.9	23.7	24.8	25.1	24.8	25.6	26	26.9	27.6	28.9	29.7	29.2	29.9	30.4	29.7	30	29.5	29.6	29.3	29.1	29.4	28.9	29.6	28.8	29.4	30.7	31.6	32.3	32.6	32.9	34.2	34.1	34.3	34.5	34.9	35.3	35.5	35.5	35.5
24	M	CD	11.3	14.6	14.8	16.3	15.1	14.6	16.9	18.7	19.7	20.5	22	21.3	21.7	22.4	22.2	22.9	-	-	-	-	-	-	-	-	-	-	-	-	-	-	-	-	-	-	-	-	-	-	-	-	-	-	-	-	-	-	-
25	M	CD	12.8	14.5	15.1	15.9	16.9	17.8	19.5	20.2	19.5	20.7	21.4	21.8	22.4	23	22.8	22.9	24.1	25	25.7	26.3	26.9	27.6	27.4	27.8	28.4	28.3	28.8	29.5	29.9	30.6	30.9	31.7	32.9	31.6	32.2	32.7	33.2	33.1	33.5	33.8	34.4	34.9	35.5	35.3	35.6	35.9	36.4
26	M	CD	17.2	17.9	19	20	22.1	23	24.3	24.7	25.1	26	26.6	26.6	27.5	28.4	28	29.2	29.5	29.8	30.5	30.1	30.6	30.8	30.4	30.9	30.9	31.2	30.8	31.4	31.6	30.9	31.4	31.2	32.1	32.8	33.5	33.9	34.2	34.1	34.5	34.7	34.8	35.3	35.8	35.7	36.2	36.5	36.7
27	M	CD	13.4	16.1	17.5	17.9	19.1	20.3	22.2	23	22.8	23.2	24.8	24.8	25.6	26.8	27.1	28.1	28.4	28.6	29.4	29.7	30.4	30.6	30.9	31.3	31.9	32.4	31.8	32	31.7	31.9	32	-	-	-	-	-	-	-	-	-	-	-	-	-	-	-	-
28	M	CD	14.7	17	17.8	18.1	19.8	20.6	21.3	22.8	-	-	-	-	-	-	-	-	-	-	-	-	-	-	-	-	-	-	-	-	-	-	-	-	-	-	-	-	-	-	-	-	-	-	-	-	-	-	-
29	M	CD	13.4	16	16.3	17	18.2	19.4	20.2	21.6	22.1	22.7	24	24	25	25	25.1	25.1	25.7	26.3	27.1	27.6	27.4	27.1	27.6	28	27.9	27.3	27.8	28.2	27.6	27.3	27.5	27.1	27.4	27.6	28.2	28.7	29.3	29.5	29.6	29.9	30.4	30.7	30.9	30.6	31	31.3	31.7
30	M	CD	13.7	15.6	16.3	17.6	18.7	20.4	21.4	21.9	22	22.6	23.1	23.6	24.3	25.2	24.7	26.2	26.5	26.5	27.9	28.3	28.1	28.4	28.7	29	28.4	28.9	29.3	28.7	28.6	28.4	28.7	28.3	28.9	29.4	29.9	30.4	-	-	-	-	-	-	-	-	-	-	-
76	M	CD	14.2	16.4	16	16.8	18.1	19.2	18.7	20.3	21.4	22.2	24	23.9	24.3	23.5	23	23.3	23.8	24.6	25.5	25.3	25.6	25.7	25.8	26.2	25.4	25.5	25.3	25.6	25.5	25.4	25.7	25.1	25.1	24.3	25	25.4	25.9	26.3	26.4	26.7	27	27.2	27.3	27.5	27.8	28	28.3
77	M	CD	12.8	14.7	14.5	16.3	17.8	19.4	21	22.4	23.1	24.4	25	24.7	25	25.6	25.4	25.7	26.1	27	27.8	27.8	27.6	28	27.9	27.4	27.6	27.5	27.1	27.3	27.1	27.6	27	26.1	26.7	26.4	27.2	27.7	28	28.2	28.4	28.5	28.7	29	29.1	29.5	29.8	29.9	30.2
78	M	CD	15.3	17.9	17.5	18.6	19.7	21.1	20.5	22.9	24.1	25	25.8	25.7	26.3	26.5	26.1	26.9	27.2	27.5	27.8	27.6	27.4	27.9	28	27.6	27.3	27.7	27.1	27.4	27.2	27.5	27.5	27.3	26.9	27.7	28.4	28.9	29.4	29.6	29.7	30	30.2	30.2	30.6	30.7	30.9	30.9	31.4
79	M	CD	14	16.2	16.3	17.4	19.3	20.3	20.7	22	23.6	24.1	25.4	25.5	25.9	26.2	25.8	26.6	27	27.6	28.2	28	27.8	28	28	28.3	28.1	28.1	27.9	27.5	28	27.4	27.3	27	27.9	28.6	29.7	30.4	30.6	30.7	30.9	31	31.4	31.6	31.9	31.8	32.1	32.4	32.5
80	M	CD	11.5	13	12.6	14.7	16.9	19.1	18.7	19.7	20.3	21.2	21.9	22.7	23	22.7	22.6	23.7	24.2	24.9	25.3	25	25.6	25.4	25.5	25.9	25.6	25.1	25.3	24.9	24.2	24.9	25	25.2	24.2	24.6	25.3	25.9	26.3	26.7	26.9	27	27.3	27.4	27.8	27.9	28.4	28.3	28.7
487	M	C	13.8	17	18	19.3	21.3	22.1	23.5	23.8	23.8	24.3	24.9	25.6	25.9	25.4	25.9	25.2	25.7	26.3	27.1	27.5	28.1	28.9	29.3	29.8	30.7	31.4	32.1	31.8	32.1	32.6	32.5	32.9	33.5	33.2	33.3	33.5	33.4	33.6	33.7	33.5	33.8	34	33.9	34.3	34.4	34.8	34.9
488	M	C	14.6	18.9	19.5	19.4	19.8	19.3	20.5	20.8	21.4	21.8	22.2	22.9	23.5	24.5	25.4	26.6	27.7	28.4	29.1	29.3	29.7	30.1	30.5	30.6	30.8	31.2	31.6	31.4	31.8	32.1	32.6	32.5	32.9	33.5	33.2	33.3	33.5	33.4	33.6	33.7	33.5	33.8	33.9	34.2	34.6	34.7	35
489	M	C	11.7	15.3	14.2	16.1	18.1	20.3	21.7	22	22.3	23	23.9	24.6	25.7	26.3	27.1	28.4	29.3	30.1	30.9	31.4	31.7	32.6	32	33.3	34	34.4	34.9	34.8	35.3	35.2	35.6	35.8	36	36.1	36	36.2	36.2	36.1	36.3	36.3	36.3	36.4	36.5	36.2	36.5	36.6	36.7
490	M	C	11.3	15.6	18.7	20	21.3	22.4	23.1	23.6	23.9	24.3	24.9	25.4	25.7	26.4	26.8	26.8	27.2	27.8	28.4	29.2	30.1	30.7	31.4	31.9	32.8	33.7	34.3	34.7	35.9	36.7	37.1	37	37	37.1	37.3	37.2	37.4	37.6	37.4	37.8	37.9	38	37.8	38	38.1	37.8	38
491	M	C	11.6	14.9	18.6	19.8	20.6	21.9	22.5	22.9	23.2	23.1	22.9	23.6	24.1	24.8	25.3	25.2	25	25.6	27.3	28.1	28.7	28.9	29.6	30.1	30.7	31.6	32.3	32.7	33.1	33.4	33.4	33.8	33.9	28.4	-	-	-	-	-	-	-	-	-	-	-	-	-
31	M	C	9.7	14.7	15.7	17.1	17.4	17.7	18.5	19	19.3	19.9	19.7	19.4	19.8	20.3	20.6	20.7	21.4	21	-	-	-	-	-	-	-	-	-	-	-	-	-	-	-	-	-	-	-	-	-	-	-	-	-	-	-	-	-
32	M	C	15.5	20.3	20.3	21	22.4	23.6	24.7	26.8	28.9	29.9	27.4	29.6	30.4	30.7	30.6	32.8	33	33.3	33.9	34.2	33.8	33.7	32.9	33.5	33.5	33.8	33.2	33.6	33.4	33.5	33.6	33.8	33.7	34.2	34.8	35.3	35.7	36.3	36.4	36.5	36.8	37	37.2	37.3	37	37.4	37.6
33	M	C	12.4	17.4	19.6	20.1	21.2	21.9	24.7	25	25.6	26.1	24.9	25.3	26	26.5	26.6	27.2	27.9	28.3	29.1	29.5	29.8	30	30.4	30.1	29.9	30.2	29.5	29.8	29.7	29.3	29.6	29.1	29.4	30.1	30.9	31.6	32.1	32	32.3	32.7	33.2	33.6	33.9	33.7	34.1	34.6	34.8
34	M	C	13.2	18	19.3	20.5	21.3	22	22.9	22.4	22	22.8	22.8	23.1	24	25	24.7	25.2	25.9	26.1	26.8	27	27.6	27.9	27.4	28	28.3	28.8	29.4	29.6	29.6	29.9	30.4	30.3	30.7	31.7	32.3	32.8	33.4	33.7	34.2	34.1	34	34.5	34.5	34.7	35.1	35.1	35.4
35	M	C	14.4	18.9	20.4	20.9	21.1	22.8	24.1	25.9	27.1	28.8	28.7	28.1	28.4	27.8	28.8	29.9	30.3	29.9	30.2	30.6	30.4	30.5	30.9	31.3	30.7	31.2	30.6	31.1	30.6	30.7	30.6	30.5	31.1	32.6	33.1	33.7	34.1	34.6	34.4	34.5	34.9	35.4	35.7	36.2	36.6	36.4	36.9
36	M	C	14.9	20	20.8	21	22.3	23.6	23.6	24	24.8	25.5	25.9	27.6	28	28.4	26.9	27.4	27.3	27.1	27.9	28.3	27.4	27.6	27.9	28.1	28.3	28	27.5	27.1	27.6	27.4	27.4	27.7	27.9	28.3	29	29.4	29.9	30.6	30.8	31.4	31.8	31.7	32.4	32.9	33.3	33.6	33.7
37	M	C	13.1	18	19.1	19.9	20.8	21.6	22.2	22	21.5	22.9	23.1	24.1	25.2	25.2	25.2	24.9	25.6	25.5	26	26.3	26.1	26	26.4	26.6	26.1	26.4	26.6	27	26.9	26.5	26.8	26.3	26.2	26	26.8	27.2	27.9	28.6	28.9	28.6	29	29.4	29.7	30.1	30.3	30.4	30.8
38	M	C	15.9	20.7	21.2	22.5	23.8	25.1	24.9	26.1	27.3	28.1	27.1	28.8	30.5	30.8	30.8	31.7	32.4	32.3	32.8	32.6	32.9	33	32.6	32.4	32.8	33.1	32.9	32.7	32.4	32.6	32	32.4	32.8	32.8	33.4	33.9	34.6	34.8	35.2	35.1	35.6	35.5	35.9	36.4	36.9	37.1	37
39	M	C	14.6	21	20.6	21.6	22.6	22.7	23.6	24.2	24.8	25.6	25.6	25.8	26.9	27.4	28.1	28.5	29	29.4	30	30.5	30.4	30.9	31	30.7	30.6	31.2	31.1	30.8	30.5	30.6	30.6	30.8	30.4	29.8	30.6	31.1	31.3	31.6	31.8	32.4	32.7	33.4	33.5	33.4	33.7	34.2	34.5
40	M	C	11.7	17.3	19.9	20.2	21.9	23.2	23.8	24.7	25.1	26	25.7	27.8	27.1	27.2	26.6	27.9	28.4	28.6	29.2	29.6	29.9	30.3	30.1	29.7	30.3	30	29.6	29.2	29.8	30.5	30.3	29.9	29.7	29.2	30	30.4	30.4	30.8	30.9	31.5	31.6	31.8	32.2	32.4	32.9	33.4	33.3
41	M	C	11.9	17.5	18.9	19.3	19.9	20.4	21.7	21.9	22.1	22.6	23.8	24	24.3	24.9	25	25.4	25.4	25	25.4	24.6	24.9	25.4	25.9	25.7	25.9	26.2	26	26.4	26.7	26.1	26.9	26.8	27.4	27.2	28.1	28.7	29.3	29.7	30.1	30.5	30.6	30.8	31.2	31.6	31.4	31.8	32.1
42	M	C	14.1	18.9	19.6	20.6	21.3	21.9	22.3	23	22.9	23.2	24.8	25.1	25.2	24.9	26.4	27.3	27.5	27.4	27.9	28	28.1	27.7	27.9	28.3	28.6	28.4	28.5	28.7	28.8	29	28.9	28.8	29.1	28.4	29.3	29.8	30.4	30.5	30.7	31.3	31.5	31.8	31.9	32.4	32.3	32.6	32.7
43	M	C	13.3	17.6	19.5	20.2	21.8	22.6	21.7	22.4	23.1	23.8	24.6	26	25.7	25	26.2	27.6	28.1	27.9	28.4	28.1	28.4	28.3	28.5	28.6	28.4	28.3	28.7	28.2	28	28.6	28.1	27.8	28.9	29.7	30.6	31.1	31.7	32.1	32	32.4	32.9	32.9	33.4	33.3	33.7	33.9	34.2
44	M	C	12.6	16.7	18.1	19.5	20.7	21.1	23.3	24	23.9	24.5	24.7	25.4	24.9	24.5	25	25.5	26.4	26.3	27	27.6	27.9	28	28.3	27.6	27.4	27.8	27.3	27.2	27.2	27.5	27.1	27.3	26.9	27.4	28.2	28.8	29.1	29.4	29.3	29.6	29.8	29.9	30.4	30.5	30.8	31.2	31.1
45	M	C	9.9	16.3	18	19.3	21.3	22.1	23.5	23.8	23.8	24.3	24.3	26.1	25.3	25.1	24.9	25.5	25.9	26.1	26.8	-	-	-	-	-	-	-	-	-	-	-	-	-	-	-	-	-	-	-	-	-	-	-	-	-	-	-	-
46	M	C	12.3	18.9	19.5	19.4	19.8	19.3	17.5	16.8	14.4	-	-	-	-	-	-	-	-	-	-	-	-	-	-	-	-	-	-	-	-	-	-	-	-	-	-	-	-	-	-	-	-	-	-	-	-	-	-
47	M	C	11.2	17.1	12.4	16.1	18.1	20.3	21.7	22	22.3	22.8	22.9	24.1	23.8	23.6	24.5	25.7	25.9	25.6	26.4	26.8	27	26.2	26.4	26.6	26.9	27	26.4	26.9	26.8	26.3	26.1	25.9	26.5	26.9	27.6	28.2	28.9	29.3	29.4	29.7	29.9	30.4	30.5	30.7	31	31.2	31.6
48	M	C	11.2	18	18.7	20	21.3	22.4	23.1	23.6	23.9	24.3	24.1	25.5	25.1	24.5	25.2	28.2	28.3	27.7	28.4	28.1	28	28.3	28.6	28.4	28.3	28.3	28.6	28.5	28.1	28	27.5	27.8	27.9	28	28.8	29.1	29.4	29.6	29.9	30.3	30.5	30.6	30.8	31.2	31.1	31.7	31.7
49	M	C	13.6	18.4	18.6	19.8	20.6	21.9	22.5	22.9	23.2	23.8	23.9	25.1	25.4	25.6	26.5	26.6	27.1	26.6	27.3	27.8	28.3	28.4	28.3	28.5	28.7	28.4	28.9	28.6	28.7	29	28.7	28.7	28.4	29.1	29.7	30.1	30.4	30.6	30.7	31	31.3	31.4	31.6	31.9	32.4	32.7	32.9
50	M	C	15.9	21.3	22.3	23.1	24.3	25.1	25.9	26.3	26.8	27.3	27.9	27.9	28.3	29.2	30.7	31.1	30.7	30.5	31	31.5	31.2	31.4	31.7	31.5	31.6	31.1	31.8	32	31.6	31.9	32.4	32.9	32.2	33.2	34	34.3	34.5	34.9	35.3	35.7	35.6	36	36.2	36.3	36.7	36.4	36.7
51	M	C	14.5	19.7	20	20.6	21.6	22.9	24.3	25.4	26.9	27.7	27.4	28.6	29	29.2	30.3	31.3	31.4	30.9	30.6	30.9	31	30.7	30.9	30.8	31.2	30.4	30.6	30.6	30.8	31	31.3	30.7	31.1	30.9	31.7	32	32.3	32.6	32.8	33.2	33	33.4	33.6	33.6	33.9	34.3	34.5
52	M	C	14.1	20.2	20.2	20.4	21.4	22.1	23.4	23.8	24.4	25	25.3	25.6	26.8	27	27.9	28.1	28.7	28.4	28	28.3	28.1	28.6	28.9	29	29.1	29	28.7	29.1	28.4	28.9	28.7	28.6	29	29	29.6	30	30.2	30.5	30.9	31.4	31.8	31.8	32	32.3	32.5	32.4	32.6
53	M	C	15.1	21.6	19.9	22.2	23.7	24.5	25.2	26.7	27.1	27.9	27.6	29.1	29.3	29.3	30.4	31.6	30.9	31.2	31.6	31.9	32	32.1	31.9	31.4	31.9	32.3	32.1	31.7	32.2	32	31.6	32.1	32.7	31.8	32.1	32.7	33.1	33.4	33.4	33.8	33.9	34.3	34.4	34.8	34.9	35.4	35.6
54	M	C	14.9	20	19.2	19.6	20.8	21.9	22.7	23.2	23.9	24.6	24.8	26	26.5	26.8	27.6	29	29.3	28.7	28.4	28.6	28.9	29	29.3	28.9	29.2	28.9	28.7	29.1	28.3	28.6	28.4	28	28.4	28.9	29.4	29.8	30.3	30.4	30.6	30.5	30.9	31.4	31.7	31.9	32.4	32.3	32.3
55	M	C	12.9	19	18.6	19.7	21.1	22	22.8	23.4	23.7	24.6	24.7	26	25.9	27	27.6	27.7	28.2	27.6	27.2	27.2	27.6	27.9	27.8	28	28.1	27.6	28	27.9	28.3	28.6	28.9	29.3	28.6	28.7	29.3	29.2	30.1	30.4	30.7	30.9	31.2	31.5	31.9	32.4	32.6	32.5	32.8
71	M	C	10.7	16.7	18.1	19.7	20.1	20.6	22.2	23	22.9	23.1	23.1	24.1	24.6	25.4	25.1	25.1	25.7	26.2	26.4	26.9	26.4	27	26.9	27.3	27	26.8	27.1	27.1	27	27.3	27.5	27.2	27.8	27.6	28.1	28.7	29	29.3	29.6	29.7	29.9	30.2	30.6	30.8	31	30.9	31.2
72	M	C	13.4	17.4	18.5	19.1	20.2	21	22.2	22.9	23.4	23.9	24.2	24.6	25.1	25.7	26	26.3	26.8	27	26.6	27	27.5	27.3	27.8	27.6	27.3	27.7	27.5	27.1	27.7	27.9	28	27.6	27.6	28	28.9	29.5	29.9	30.4	30.6	30.9	31	31.3	31.4	31.7	31.7	32	32.3
73	M	C	13.9	20.5	20.6	21.2	22.3	23.1	24.9	25.4	26	25.8	25.3	26.6	27	26.7	26.4	27.3	27.7	28	27.3	27.8	28	28.4	28.1	28.6	28.7	28.4	28.3	28.9	29	29.3	29.8	29.6	29.8	29.4	29.8	30.4	30.6	30.8	30.9	31.4	31.2	31.6	31.9	32	32.3	32.5	32.7
74	M	C	15.8	21	20.8	22.5	23.7	24.1	25.2	26	26.7	27	27.1	27.6	28.3	29.2	29	29.4	29.9	29.9	30.2	30.5	30.9	31.3	31	31.5	31.4	31.6	31.8	31.9	31.5	31.3	31.4	31.1	31.7	32	32.4	32.9	33.1	33.4	33.5	33.8	34	34.3	34.5	34.8	34.9	35	35.2
75	M	C	11.5	17.8	19	19.8	20.9	22.5	23	24.1	24.8	25.6	25.6	26.4	26.8	27	27.4	28.3	28.9	28.9	28.8	29	29.4	29.3	29.7	30	30.4	30.6	30.9	30.4	30.8	31	31.2	31	31.9	31.6	32	32.6	32.8	32.9	33.3	33.7	33.9	34.4	34.5	34.4	34.7	34.9	35.3
477	F	CS	13.1	15	15.2	15.9	16.7	18.4	19.1	20.6	21.9	22.3	22.9	23.8	24.6	25.8	26.4	27.6	28.1	29	29.8	30.7	31.4	32.5	33.1	34.6	35.2	35.9	36.7	37.2	38	38.9	39.6	40.3	41	41.8	42.7	42.6	43.5	43.9	45	45.8	45.6	46.2	46.9	47.8	48.3	48.9	49.5
478	F	CS	16.2	17.9	18.6	19.3	19.9	20.4	20.8	21.3	21.7	22.5	23.1	23.9	25	25.9	26.9	28	29.6	30.4	31.1	31.8	32.9	33.7	34.8	35.6	36.1	36.9	37.7	37.4	38.6	39.2	40.8	41.3	42.6	43.2	43.8	44.5	45	45.6	46.7	47.4	48.6	49.2	49.8	49.9	50.6	50.8	51.3
479	F	CS	15.5	18	19.1	19.6	20	20.5	21	21.4	21.8	22.6	23.9	24.8	25.9	27	27.9	28.7	29.6	30.6	31.4	32.1	33.1	33.8	34.7	35.7	36.2	37.4	37.9	37.6	38.4	39.2	40.1	40.9	41.8	42.3	42.9	43.8	45	45.7	46.2	46.9	47.8	48.3	48.9	49.5	50	50.4	50.8
480	F	CS	15.8	16.4	16.9	16.8	17.2	17.8	18.9	19.7	20.7	22	23.9	25.1	26.3	27.9	28.8	29.7	30.2	30.9	31.7	32.5	33.4	34.2	35.6	36.1	36.8	37.1	37.6	37.8	38.8	39.6	40.2	40.8	42	42.9	44	44.6	45.3	45.8	46.2	47	47.5	48.3	48.9	49.3	49.7	50.4	50.8
481	F	CS	14.3	16.2	16.4	16.7	17.3	18.7	19.1	19.9	20.3	21.5	22.3	23.9	25.2	26.1	27	28.8	30.7	31.8	32.4	33.1	33.7	34.6	35.7	36.6	37.4	38.1	39	38.9	40.2	41.1	42.9	43.8	44.6	45	45.7	46.9	47.6	48.3	48.9	49.7	50.3	50.6	50.9	51.4	51.9	52.3	52.7
482	F	CS	15.9	21	21.8	22.7	23.5	24	25.1	25.9	26.7	27.3	28.1	28.9	29.4	29.9	30.2	31	31.9	32.6	33	33.7	34.8	35.4	36.2	37.1	37.7	38.6	38.6	39	40.2	41.2	42.3	43.1	43.9	45	45.8	45.6	46.2	47	47.7	48.5	48.9	49.4	49.6	49.9	50.1	50.6	50.7
48	F	CS	15.2	20.8	21.6	22.3	24.1	24.9	25.6	26.4	27	27.9	28.7	29.4	30.1	31	30.8	31.4	32	32.7	33.4	34.1	35	35.9	36.8	37.5	38.4	39.2	39.9	39.1	40.2	41	42.1	42.6	43.2	44.2	45	45.6	46.1	46.7	47.2	47.5	47.9	48.4	48.8	48.8	49.3	49.7	49.6
484	F	CS	15.2	19.7	20.8	21.6	22.4	22.9	23.6	24.1	24.7	25.3	25.8	26.4	27	27.9	28.6	29.4	29.9	30.6	31.3	32	32.8	33.7	34.3	35.1	35.9	36.7	37.8	38	38.9	39.7	40.6	41.5	42.1	42.7	43.2	44.1	44.6	45.2	45.8	46.2	47	47.5	48.3	48.9	49.7	49.9	50.4
485	F	CS	15.6	20.6	21.2	21.8	22.4	22.7	23.4	23.6	23.9	24.5	25.1	26	26.7	27.5	28.1	28.9	29.3	29.9	30.7	31.4	31.8	32.6	33.3	34.1	34.9	35.4	36.1	36	36.9	37.4	38.5	39.6	39.2	40.1	40.9	41.5	42	42.6	43.2	43.8	44.5	45	45.9	46.5	46.9	47.5	48.3
486	F	CS	14.3	19.2	19.7	20.6	21.1	21.8	22.6	23.2	23.9	24.7	25.2	25.7	26.5	27.1	27.9	28.6	29.4	30.1	30.8	31.6	32.4	33	33.7	34.4	35.1	35.6	36.2	36.8	37.4	38.6	39.2	40.8	41.3	42.6	43.3	44.2	45.1	45.4	46.1	46.8	47.5	48.1	48.9	49.7	50.4	51	51.6
56	F	CD	10.9	15.1	14.5	14.7	15.6	16.2	18.4	19.3	19.6	20.1	20.2	21.3	21.9	22.1	22.1	22.8	23.2	24.4	25.7	25.9	25.7	25.3	25.8	26	26.2	26	25.9	25.8	25.4	25.6	25.7	25.9	25.6	25.3	26.1	26.7	27	27.4	27.6	27.7	27.8	28.1	28.3	28.6	28.7	29	29.4
57	F	CD	12.8	15.4	15.2	15.4	17.1	18	19.9	20.2	20.8	21.3	22	22.2	22.7	23.3	23.1	23.8	24.5	24.9	24.8	24.3	24.6	24.6	24.1	24	24.3	24.8	24.7	24.2	23.9	24.1	24.8	24.2	23.8	23.6	24.6	25.1	25.4	25.5	25.7	25.9	28.8	29.2	29.4	29.5	29.9	30.3	30.5
58	F	CD	13.5	17.1	18.2	18.2	18.9	19.3	21.1	21.6	21.8	22.2	21.9	22.4	24.1	25.1	23.1	24.6	25.1	25.4	25.6	25.4	25.2	25.1	25.6	25.3	25.7	25.6	25.8	25.2	25	25.4	25.6	25.1	25.5	26.4	26.9	27.4	27.7	27.9	28.3	28.6	28.7	28.9	29.4	29.3	29.1	29.5	29.6
59	F	CD	13.7	16.1	16.4	16.5	17.1	17.4	18.5	19.1	19.9	20.3	21.4	21.6	22.8	23.1	22.8	23.8	24.3	24.8	24.5	24.9	25	25.1	25.3	24.8	24.9	24.6	25.2	25	24.7	25	24.6	24.8	25.2	25.9	26.4	26.9	27.4	27.5	27.9	28.5	28.3	28.7	29	29.4	29.4	29.6	29.9
60	F	CD	12.8	15.9	16.2	16.2	16.9	17.3	18.4	19.3	19.8	20.1	20.3	22.2	22.4	22.7	22.6	22.6	23.1	24.3	25.2	25.1	25.4	25.3	25.6	25.1	24.9	25.3	24.1	24.5	24.3	24.8	24.6	24.9	22.4	24.4	25.2	25.8	26	26.3	26.5	26.8	26.7	26.9	27	27.2	27.4	27.4	27.7
61	F	CD	11.6	13.6	14.5	14.5	15.4	16	16.8	17.4	18.5	19.2	20.1	20.3	20.9	21.4	21.7	22.3	23	23.8	24.4	24.5	24.1	24.2	23.9	23.8	24.3	24.5	24.8	24.3	24.1	23.9	24.4	24.6	24.7	24.9	25.5	26	26.4	26.5	26.9	27.1	27.5	27.8	28	28.4	28.6	28.5	28.7
62	F	CD	12.4	15	15.2	15.9	16.7	18.4	19.1	20.6	21.9	23.3	22.8	23.3	23.8	24.2	24.6	25.9	26.1	26.8	26.7	26.9	27.2	27.1	27.5	27.6	27.4	27.8	27.6	27.1	27.5	27.3	27.2	26.8	27.8	28.5	29.7	30.4	30.6	30.6	30.8	31	31.3	31.5	31.9	32.3	32.1	32.4	32.5
63	F	CD	12.1	15.3	16.2	16.8	17.4	18.4	19.9	20.4	21.2	21.7	22.4	21.8	22.3	22.9	22.9	23.5	24.3	25.9	27.5	27.6	27.2	27.1	27.5	27.8	27.6	27.2	27.5	27.6	27.7	27.5	27.5	27.2	27.8	27.4	28	28.4	28.9	29.4	29.3	29.5	29.8	30.2	30.4	30.5	30.8	30.9	31.3
64	F	CD	13.6	16	17.6	17.8	18.2	19.3	20.5	21.8	22.4	23.2	23.2	22.6	23	24	24.7	25	25.9	26.6	27.7	27.9	28.3	28	28.4	28.1	28.3	28.1	27.7	27.9	28.3	28	27.6	27.3	27.8	28.9	29.6	30.3	30.7	31	31.4	31.5	31.9	31.8	32	32.2	32.5	32.6	32.9
65	F	CD	13.3	16.4	16.9	16.8	17.2	17.8	18.9	19.7	20.7	21.2	22.3	22.9	23.4	23.9	24.4	24.6	25.3	26.7	27.5	27.1	27.3	27.5	27.1	27.5	27.6	27.4	27.1	27	26.9	27.2	26.8	27.4	27.3	26.9	27.8	28.3	28.7	29.1	29	29.4	29.5	29.7	30	30.1	30.4	30.5	30.8
66	F	C	11.5	16.2	16.4	16.7	17.3	18.7	19.1	19.9	20.3	19.7	19.9	20	20.9	21.7	21.3	21.8	22	22.4	22.7	22.9	22.4	22.1	22.8	22.9	23.3	23	23.4	23.6	23.1	23.5	23.7	24.2	23.8	23.9	24.6	25.2	25.7	25.8	26.1	26.5	26.4	26.7	27	27.2	27.6	27.4	27.5
67	F	C	14	17.2	17.9	18.6	19.6	20.1	20	20.8	21.4	20.6	21.1	22.1	22.7	21.8	22.2	22.6	23.1	22.2	20.8	21.3	21.9	21.8	22	22.4	22.1	22.6	22.9	23.5	23.7	23.7	24	23.6	24.5	24.9	25.4	25.7	26.1	26	26.2	26.5	26.7	27	27.1	27	27.3	27.6	27.4
68	F	C	12.2	15.3	15	16.1	16.9	17.6	17.8	18.5	19.1	19.3	19.3	19.9	20.5	20.9	20.4	20.7	21	21.4	21.6	21.2	21.7	21.9	22	22.6	22.6	22.7	22.4	22.1	22.8	23	23.5	23.6	24.1	23	23.9	24.6	24.9	25.1	25.5	25.8	26	26.2	26.4	26.3	26.3	26.6	26.9
69	F	C	14.8	17.7	18	18.9	19.2	19.4	19.5	20.3	20.1	20.9	20.8	20.9	21.4	22	21.6	21.9	22.1	22.7	22.5	22.7	22.3	22.9	23	23.1	23.2	23.1	23.4	23.6	23.3	23.7	23.8	23.8	24.2	23.6	24.4	25	25.3	25.7	25.9	26.3	26.7	26.9	27.4	27.3	27.5	27.8	28
70	F	C	12.6	15.9	16.9	17.2	17.9	18.3	18.6	19.7	20.3	19.7	20.1	20.7	21.2	21.8	22.1	21.5	21.9	22.6	23	23.5	23.9	23.7	24.5	24.8	25.2	25.7	25.4	26	26.2	26.5	26.9	26.9	27.4	26.3	27	27.3	27.9	28.4	28.6	28.8	29	29.1	29.4	29.7	29.6	29.9	30.2
			13.8367	17.47	18.4967	19.2967	20.2033	20.5967	21.1733	21.8767	23.0533	24.3233	25.7867	27.01	28.2367	29.4367	30.67	31.8367	32.7433	33.6033	34.5	35.3867	36.25	37.1867	38.0433	38.9567	39.7867	40.5867	41.41	41.8233	42.59	43.3333	44.1033	44.77	45.4733	46.2	46.9	47.72	48.3367	48.86	49.43	49.9067	50.3333	50.8067	51.19	51.5833	52.01	52.32	52.7567
			1.66263	1.66696	1.7159	1.90849	1.88476	1.86019	1.79739	1.74044	1.67028	1.61445	1.46759	1.29958	1.15397	1.14586	1.2294	1.36467	1.33534	1.29267	1.27489	1.35049	1.37786	1.41886	1.48407	1.5268	1.58277	1.53921	1.60257	1.74025	1.69063	1.67538	1.67222	1.73804	1.65528	1.64276	1.59353	1.50031	1.40629	1.42469	1.40716	1.30536	1.331	1.25723	1.21856	1.21712	1.19118	1.19649	1.182
			13.7553	15.9579	16.5895	17.6947	18.8447	19.8158	20.8105	21.85	22.4459	23.2946	24.1243	24.2189	24.7306	25.2472	25.3361	25.9389	26.5943	27.3176	27.9941	28.1382	28.3912	28.6029	28.8794	29.0941	29.1059	29.15	29.2235	29.3706	29.3941	29.55	29.6471	29.6515	29.7273	29.8061	30.5182	30.9697	31.3937	30.8444	31.1519	31.1923	31.4885	31.7192	32.0077	32.1731	32.4308	32.6385	32.8692
			1.62087	1.82852	1.73566	1.49982	1.48496	1.59366	1.51827	1.45308	1.56111	1.54639	1.54874	1.59963	1.58584	1.65672	1.68871	1.76875	1.78932	1.78267	1.72336	1.5545	1.55021	1.57059	1.69962	1.68993	1.87929	2.0382	2.14449	2.13742	2.29154	2.38343	2.55495	2.84638	3.05716	3.33711	3.2885	3.27252	3.23805	3.2329	3.07072	3.08249	2.98262	3.04109	3.0277	2.97716	2.97546	2.94771	2.88019
			13.1771	18.36	19.04	20.0429	21.1657	22.0571	22.9543	23.5371	23.92	24.8206	24.8765	25.75	26.1324	26.3912	26.8088	27.5118	27.9088	27.9294	28.5576	28.8969	29.0687	29.2625	29.3844	29.5125	29.675	29.8062	29.8594	29.8938	29.9563	30.1031	30.1562	30.125	30.3469	30.3375	30.9774	31.4032	31.7742	32.0613	32.2452	32.5129	32.7097	32.9839	33.2129	33.4323	33.671	33.8645	34.0677
			1.69269	1.84827	1.84099	1.48772	1.49894	1.56594	1.7122	2.04298	2.58023	2.12101	1.83063	2.03993	2.10765	2.11331	2.14947	2.41974	2.31038	2.32259	1.97101	2.01781	1.97934	2.02156	1.88068	1.94096	2.08537	2.22204	2.327	2.32001	2.42357	2.53519	2.59687	2.71051	2.70023	2.68255	2.51854	2.44626	2.35769	2.30815	2.27537	2.23949	2.20591	2.1959	2.11717	2.07028	2.08221	2.01951	2.02363
			15.11	18.48	19.13	19.73	20.46	21.21	21.92	22.61	23.26	24.06	24.9	25.79	26.67	27.61	28.26	29.21	30.07	30.86	31.56	32.3	33.13	33.94	34.82	35.68	36.37	37.09	37.75	37.78	38.76	39.59	40.63	41.47	42.17	42.98	43.73	44.34	45.04	45.62	46.3	46.96	47.56	48.1	48.69	49.17	49.69	50.15	50.57
			0.897162	2.01087	2.20864	2.3791	2.56328	2.31968	2.37183	2.27528	2.24597	2.14112	2.0401	1.88915	1.71234	1.61335	1.33432	1.15017	1.13494	1.12268	1.04422	1.00598	1.10186	1.06602	1.18389	1.09526	1.12254	1.20536	1.14826	0.957914	1.10833	1.15884	1.35059	1.24423	1.45812	1.4169	1.41707	1.4589	1.44582	1.5032	1.45945	1.49345	1.5519	1.51327	1.35015	1.25144	1.27863	1.2225	1.1628
			12.67	15.59	16.09	16.28	17.05	17.81	19.15	19.94	20.66	21.26	21.66	22.06	22.73	23.27	23.2	23.89	24.48	25.36	25.96	25.96	26	25.93	26.08	26	26.12	26.13	26.04	25.86	25.78	25.88	25.88	25.82	25.79	26.22	26.98	27.53	27.88	28.12	28.34	28.6	29.03	29.28	29.54	29.75	29.89	30.07	30.33
			0.878692	0.90161	1.1895	1.14787	0.993227	1.07093	1.17835	1.22327	1.15256	1.29861	1.06226	0.815107	0.88775	1.02474	0.986914	1.08761	1.07219	1.0346	1.22491	1.25316	1.32363	1.28144	1.42394	1.55048	1.43374	1.31076	1.27765	1.3507	1.57213	1.42183	1.22131	1.18642	1.77508	1.6473	1.67678	1.72049	1.73136	1.75488	1.73043	1.70939	1.55502	1.48445	1.52525	1.52398	1.51423	1.55052	1.53821
			13.02	16.46	16.84	17.5	18.18	18.82	19	19.84	20.24	20.04	20.24	20.72	21.34	21.64	21.52	21.7	22.02	22.26	22.12	22.32	22.44	22.48	22.86	23.16	23.28	23.42	23.5	23.76	23.82	24.08	24.38	24.42	24.8	24.34	25.06	25.56	25.98	26.2	26.46	26.78	26.96	27.18	27.46	27.5	27.66	27.86	28
			1.20731	0.873155	1.10018	1.08259	1.05338	0.865794	0.756307	0.768375	0.731027	0.60531	0.643739	0.790949	0.74458	0.382623	0.649307	0.616441	0.667533	0.463033	0.808455	0.913017	0.773563	0.722219	0.915642	0.854634	1.05338	1.15482	1.0198	1.25634	1.2254	1.23677	1.27028	1.25921	1.31909	1.15689	1.0837	0.939361	1.04	1.14018	1.09654	1.04192	1.05186	0.998799	1.02294	1.15412	1.07443	1.09836	1.15412
			0.00591799	0.0947559	0.114964	0.0905314	0.0720942	0.0394068	0.0174338	0.00122044	0.02706	0.0441621	0.0689073	0.115244	0.141772	0.165937	0.210525	0.227372	0.231217	0.230096	0.232402	0.257601	0.276805	0.300099	0.317317	0.338988	0.366963	0.392338	0.417009	0.423987	0.448929	0.466441	0.487612	0.509872	0.529684	0.55002	0.536789	0.540861	0.539691	0.584078	0.586744	0.599967	0.598469	0.601762	0.599303	0.603307	0.603724	0.603017	0.605047
			0.0500506	-0.0484749	-0.0285364	-0.0372297	-0.0454689	-0.0662133	-0.0775869	-0.0705471	-0.0362319	-0.020034	0.0365886	0.048932	0.0805252	0.115398	0.144026	0.157202	0.173225	0.203152	0.208086	0.224585	0.247044	0.270796	0.294679	0.320006	0.340747	0.361683	0.386834	0.399066	0.42174	0.439496	0.462494	0.486141	0.498452	0.522868	0.514006	0.519589	0.521255	0.523956	0.532943	0.53498	0.53879	0.540349	0.541268	0.542921	0.544654	0.54498	0.548581
			0.841866	0.00092942	3.32471e-05	0.000299196	0.00168297	0.070978	0.377528	0.946141	0.135481	0.0110827	4.0406e-05	1.51625e-10	1.37471e-14	2.84357e-17	1.96156e-21	3.39217e-22	8.14024e-23	2.71983e-23	1.20911e-24	4.10526e-28	7.42751e-30	1.73506e-31	1.69562e-31	4.49066e-33	4.0829e-33	9.23942e-34	3.71266e-34	4.93318e-34	1.382e-34	4.58546e-35	4.91221e-35	1.6783e-33	1.97763e-33	9.70078e-33	3.84169e-33	5.07073e-34	2.38403e-34	7.93488e-35	3.29175e-35	1.84269e-35	3.5682e-36	2.59213e-36	1.26573e-36	3.21843e-37	1.64556e-37	8.29605e-38	1.54951e-38
			1.60257e-05	0.000972395	0.00189165	0.00100776	0.00156246	0.000854469	0.00568939	0.00616963	0.00631879	0.00353023	0.000508102	3.62916e-05	8.67644e-06	2.23097e-06	3.46049e-08	7.87139e-09	2.94043e-09	2.66805e-09	4.60303e-09	6.29742e-10	2.89517e-10	2.50011e-11	3.37093e-11	9.27292e-12	1.74738e-12	3.80762e-13	6.55577e-14	2.55004e-14	7.81247e-14	1.32598e-14	3.25813e-15	4.20405e-16	3.00679e-14	7.66138e-15	9.26862e-15	1.39715e-14	9.7498e-15	1.05407e-14	4.68452e-15	3.34274e-15	1.60517e-15	6.5267e-16	2.38334e-16	1.05051e-16	8.15161e-17	5.9546e-17	3.40367e-17
			0.125099	0.050586	0.232762	0.0863913	0.0275557	0.00123588	0.000156878	0.00103346	0.125298	0.307893	0.0361978	0.00580911	1.09145e-05	2.92505e-09	4.77052e-12	5.08919e-12	2.08227e-14	2.72582e-17	1.82152e-20
			0.00381717	0.0669586	0.0626848	0.0860441	0.0987773	0.0585297	0.0265884	0.0284016	0.0172556	0.0020751	0.000462135	0.000130453	3.25279e-05	3.92039e-06	1.92275e-07	1.04562e-08	4.46089e-09	1.07372e-09	4.21465e-10	2.21562e-10	1.34293e-10	3.38772e-11	1.04799e-10	2.26612e-11	3.29467e-11	5.07606e-11	1.221e-11	9.36727e-12	1.06994e-11	9.91633e-12
			0.192581	0.185375	0.188937	0.211916	0.2	0.190904	0.144648	0.133902	0.125847	0.131703	0.149584	0.169084	0.173339	0.186506	0.218103	0.222687	0.22835	0.216877	0.215716	0.244222	0.274231	0.308909	0.335123	0.372308	0.39242	0.419441	0.449693	0.460944	0.503491	0.529753	0.569938	0.606119	0.63513	0.639207	0.62083	0.610607	0.615495	0.622333	0.633733	0.641958	0.638305	0.64276	0.648274	0.652773	0.662429	0.667775	0.667326
			0.160522	0.122722	0.135986	0.127429	0.125413	0.126993	0.153684	0.139617	0.149209	0.200599	0.230237	0.244691	0.249766	0.275878	0.313197	0.346083	0.365577	0.386343	0.426763	0.447133	0.476381	0.509786	0.523185	0.540587	0.562285	0.583689	0.606383	0.590067	0.627204	0.644103	0.66653	0.698198	0.700403	0.765818	0.745012	0.734742	0.733641	0.741221	0.749811	0.753547	0.764095	0.769684	0.773125	0.788	0.796457	0.800072	0.806071
			3.19821
			2.66976
			1.54295
			1.54494
			1.71708
			1.31183
[truncated: 15 more columns]

## Sheet: Figure 1B and 1C
Consumption of food in grams
	Control Mice							Choline Deficient Mice											Choline Supplemented Mice
	Males						Females	Males								Females		Week	Males							Females
Week	Cage 7	Cage 8	Cage 9	Cage 10	Cage 11	Cage 15	Cage 14	Cage 1	Cage 2	Cage 3	Cage 4	Cage 5	Cage 6	Cage 16	Cage 8	Cage 12	Cage 13		Cage 1	Cage 2	Cage 3	Cage 4	Cage 5	Cage 6	Cage 7	Cage 9	Cage 10
	Consumed	Consumed	Consumed	Consumed	Consumed	Consumed	Consumed	Consumed	Consumed	Consumed	Consumed	Consumed	Consumed	Consumed	Consumed	Consumed	Consumed		Consumed	Consumed	Consumed	Consumed	Consumed	Consumed	Consumed	Consumed	Consumed
4	---	---	---	---	---	---	---	---	---	---	---	---	---	---		---	---	4	38.1	36.8	56	50.7	34.7	59	37.6	28.4	31.8
4	44.2	47.3	42.3	45.8	44.5	45.8	45.9	40	42.8	44.4	36.9	44	42	40.6	28.7	57.1	43.3	4	24.3	30.9	38.7	40.2	33.7	36.1	37.8	36.4	35.9
5	45.6	50	48.4	50.8	46.8	51.7	47.2	40.8	42.1	48.8	35.4	56.5	49.6	47.1	42.6	60.5	55.1	4	22.8	20	21.1	23.3	21.2	17.2	22.7	49.2	49.4
5	29.2	33.2	33.4	31.4	31.8	34	29.5	36.1	20.1	18.4	13.8	22.6	22.4	18.5	28.8	23.3	21.2	5	25.2	20.4	31.3	29	25.2	22.1	28.3	31.2	31.9
6	55.3	57.6	56.4	51.6	55	57.9	54.4	53.5	62	47.7	44.4	53.9	57.4	47.5	40.3	57	51.8	5	35.4	28.6	35.9	41.6	33.4	30.1	38.6	41.2	47.4
6	21.4	21.7	22.9	22.7	23	24.1	19.5	21.6	25.4	17.5	18.9	26	23.1	19.8	32.4	22.9	20.1	5	24.3	20.9	27.7	30	24.7	23.3	25.1	33	34.8
7	43.3	46.4	43.5	44.8	43.3	46.8	37.8	43.1	46.6	42.7	39.5	45.7	50.7	44.4	44.1	42.6	44.7	6	26.6	21.8	29.2	41.9	26.9	23.3	26	44.4	46.3
7	24.1	30.8	31.8	27.5	30.4	28	25.2	34.7	34.2	32.2	24.5	24.4	37.9	38.4	44.8	28.6	26.9	6	33.3	29.5	51.2	72.9	39.8	32.9	35.9	41	45.2
8	37.7	42.2	44.1	43.1	43.9	42	41.1	44.8	54.7	44.3	37.3	38.1	48.5	50.9	31.4	40.1	41.9	6	25.4	20.6	32	41.4	24.7	25.9	28	30.2	32.7
8	30.3	35.9	35.1	32.7	32.5	33.7	33.3	33.3	36.8	35.1	33	27.3	44.3	37.3	32.9	35.9	29.7	7	24.1	21.2	31.8	31.6	31.1	27	28.4	33.3	32.9
9	31.5	33.7	33.4	31.3	34.7	32.9	32.3	35.6	35.6	36	24.4	29.7	39.7	36.1	41.2	30.3	35.6	7	47.3	43	65.2	46.3	50.4	50.8	50	45.1	41.8
9	42.6	43.9	43.6	39.4	43.6	43.5	40.2	43.3	52.4	48.8	32.7	45.1	51.4	47.6	34.1	49	44.7	7	36.6	29.2	47.8	50.8	41	38	40.5	33.6	35.6
10	33.4	35.1	32.8	29.8	33.6	36.8	34.4	35.8	37.8	38.9	19.6	41.6	41.7	33.1	44.4	55	35.7	8	42	31.9	53.9	36.9	42.6	33.4	40.1	42.4	43.4
10	21.3	22.2	32.7	28.2	35.1	---	31.6	17.1	23.2	22.6	13	22.4	23.9	24.4	34.6	26.5	22.6	8	29.7	24.6	39.9	42.2	35.3	26.2	30.6	32.3	34.3
10	---	---	---	---	---	42.3	---	19.2	23.9	22	13.8	20	20.1	21.2	35.2	25.2	28.8	8	25.2	19.2	31.4	35.5	33.9	25.2	26.2	44.3	45.8
11	54.1	77.8	58.8	51.3	63.1	49.1	67.4	54.4	59.2	60.3	34.6	52.9	54.1	59.8	34.5	57.9	49.3	9	39.4	30.3	46.5	65.9	59	41.4	47.1	32.9	36
11	---	---	---	---	---	---	---	17.7	18.7	17.2	11	22.7	19.2	17.3	29.1	22.9	15.7	9	41.3	20.8	30.8	37	27.7	26	25.2	26	23.2
11	24	24.8	23.4	19.9	27.7	30.9	23.8	28	25.7	26.1	17	26.7	23.6	27.2	46	19.7	26.8	9	64.7	21.2	38.2	40.8	28.3	24.6	29.4	47.2	49.6
12	33.6	36.8	33.1	28.6	36.2	35.7	35.2	38.4	34.4	38.5	24.2	34.1	34.5	49.4	41.5	37.2	54.9	10	71.4	29.2	57.8	76.6	52	41.3	62.4	40.8	46.4
12	---	---	---	---	---	---	---	37.2	32.3	39.5	34.6	29.1	26.9	38.8	33.9	39.6	57.4	10	74.1	38.2	59.9	100.6	52.9	45.3	40.7	43.8	48.1
12	44	44.5	43.6	36.4	46.7	44.1	46.4	11.8	15.4	14.9	8.8	13	11.2	14.7	46.2	16.3	17.5	10	48	32.1	45.9	87.1	44.8	49.8	59.7	33.9	35.4
13	38.1	37.3	33.4	30.1	39.7	35.9	34.1	37.6	37.5	36.4	31.6	35.1	46.1	40.1	36	30.8	50.1	11	48.1	28.7	86.1	95.9	37.4	46.4	38.1	34.9	36.7
13	12.5	15.7	---	---	---	---	---	---	---	---	---	11.5	11.4	---	42.7	---	---	11	55.8	38.9	95	98.1	47.2	62.9	48.9	45.2	50.8
13	---	---	23.1	18.9	26.3	---	---	36.7	33.3	32.3	22.4	17.5	20.1	39.6	21.4	24.3	56.4	11	36.3	29.5	47.1	58.4	33.7	47.9	36	38.6	29.5
13	---	---	---	---	---	34	31.9	---	---	---	---	---	---	19.5	40.4	---	32.5	12	39.5	32.9	39.6	64.8	36.7	52.9	35.7	47.4	48.8
14	56	69.3	54.5	42	47.6	44.4	48.9	49.8	52.4	48.8	49.8	55.1	50	55.7	37	65.8	59.4	12	45.6	40.9	50.8	78.2	45.9	36.2	47.1	39.6	39.2
14	---	---	---	---	---	---	---	50.6	56.4	57.4	40	69	---	41.9	47.6	63.4	---	12	39.9	37.9	37.1	67.6	35.9	46.1	36.1	46.7	48.9
14	42.2	47.9	44.5	37.4	42	44.1	45.4	24.9	21.9	15.4	14.7	10.6	23.7	21	35.5	50.3	73.5	13	51.3	40.8	51	75.2	47.5	66.9	47.9	37.9	39.8
15	34.5	35	34.7	30.2	37	35.9	35	45.6	37.6	32.7	24	36.3	35.8	40.5	46.4	59.5	56.1	13	39.4	29.8	46.5	46.6	41.4	54.3	38.3	49.1	48.7
15	---	---	---	---	---	---	---	41.5	36	24.9	18.4	23.8	36.1	39.3	38.4	66.2	71.7	13	49.7	39.7	51.2	52	48.4	54.3	54.5	38.1	43.2
15	32	35	33.9	26.6	---	---	---	---	---	---	---	---	---	---	41.1	---	---	14	43.3	29.2	38.9	38.3	41.8	39.9	36.3	26.1	23.6
15	---	---	---	---	48.3	45	43.3	29	30.2	23.1	15.4	21.1	20.1	25.5	34	59.7	48.2	14	53.6	36	54	49.5	50.2	49.8	45.5	33.5	38.1
16	39.3	46.3	39.8	27.5	30.9	30.1	35.8	37	30.5	36.6	28.7	33.2	28.8	30.9	37	51.7	67.9	14	38.6	28.8	40.5	42.5	38.1	38.8	36.5	38.1	32.8
16	---	---	---	---	---	---	---	35.2	37.8	35.3	23.1	56.3	34.7	36.2	38.3	46.8	66.9	15	54	40.6	55.7	53.5	45.3	49.1	45.7	34.4	35
16	43.1	48.2	29.9	34.2	57.3	41.9	47.1	35.1	31.1	29.6	24.3	32	30.3	32.1	53.6	40.5	43.4	15	39.6	28.4	41.7	46.6	33.1	41.9	35.3	49	49.2
17	33.1	35.7	75.9	59.7	82.5	74.3	82.5	36.9	46.5	49.7	33.5	29.1	13	28.4	40.3	49.7	54.8	15	37	28.9	40.7	42.2	41.6	45.3	56	36.3	38
17	19.4	19.7	29.7	23.4	29.7	25.5	29.3	28.4	37.5	25.5	16.8	49.4	21.4	27.4	49.4	60.3	47.3	16	47.3	35.9	51	45.6	30.1	35.1	35.3	47.1	46
18	50.1	54.9	52.9	45.1	56.5	57	53.1	46.5	56.4	58.9	36.5	50.9	53.8	55.6	45	92	95	16	48.1	38.7	53	58	42.7	48.5	49.5	40.8	43
18	24.1	26.1	24.7	19.8	25.4	26.2	22	20.6	24.5	25.6	17.5	23.8	19.2	27.2	45.5	54.2	21.7	16	36.2	30	37.7	35	38.7	34.7	37.8	42	39.6
18	23.7	25.3	24.8	19	25.7	26.4	21.7	22.4	27.7	27.1	17.5	25.1	25.1	26.5	36.5	46.1	52.9	17	47	38.7	52.1	47	46.9	46.6	46.1	34.1	25.5
19	30.2	28.9	24.4	28.5	34	26.3	25.7	45.9	28.6	47.1	30.7	46.5	42	47.2	41	58.7	48.5	17	35.5	29	39	35.2	34.9	36.1	35.9	43.6	44.2
19	---	---	---	---	---	---	---	36.9	36.2	41	20.2	42.7	39.7	36.9	36.3	37.3	41.7	17	49.6	36.4	53	45.5	40.2	48.1	47.4	30.2	33.7
19	76.6	74.6	72.1	57.6	68.3	73	80	42.9	50.3	49.2	28.6	34.1	44.8	40.9	43.1	71.3	76.2	18	49.9	40.8	41.6	35.1	45.7	45.2	42.3	42.6	41
20	35.5	36.5	43	43.3	33.1	40.9	37.9	26.4	38.3	29	32.9	25.2	33.2	34.4	34.8	58.5	65.1	18	45.3	35.3	43.2	37.1	42.2	46	67.3	30.3	34
20	---	---	---	---	---	---	---	38.5	37.9	29.8	19.4	24.6	32.9	31.5	44.5	69.5	63.2	18	37.2	40.5	39	36.6	33.4	36.9	37.9	44.9	49.2
20	72.9	80.3	76.4	61	74.5	81.1	83.9	31.2	35.4	46.5	30.3	41.2	40.1	48.5	31.4	50.8	69.2	19	49.5	34.4	50.8	63.8	41.1	48.3	50	34.1	38.7
21	44.5	48.6	49.9	37.2	47.8	51.4	48.2	48.8	45.4	50.3	35.7	37.8	40.4	53.3	45.3	65	75.5	19	36.8	25.7	41.3	35.8	31.4	38.6	42.7	47.4	50.1
21	---	---	---	---	---	---	---	27.3	27.3	20.2	18.2	18.6	17.1	29.2	35.4	63	66.9	19	30	30	25.6	25.8	35.7	35.3	39.8	35.5	38.8
21	43.9	47	51.8	48.2	53.9	54.1	48.5	25.6	29.2	17	17.2	19.4	22.6	32.9	44.3	70.7	66.1	20	43.6	36.3	48.9	39.5	32.5	53.1	46	45.9	48.1
22	44.1	60.9	66.5	47.1	71.2	73.3	73.3	43.5	41.6	49.8	37.9	42.6	40.4	59.4	35.8	67.5	69.2	20	46.6	33.8	51.1	50.4	66.2	48.3	45.9	36.1	37.3
22	39.8	36.7	42.9	34.7	46.2	53.1	52.3	19.6	18.8	27.2	17.7	18.3	19.9	29.1	44.5	55.2	74.5	20	35.7	26.7	39.8	39.2	49.7	37.4	36	45	44.5
23	53.4	75.2	78.9	58.6	54.2	66.7	74	46.9	46.8	59.6	37.2	45.2	47.1	54.7	38.4	49.8	28.5	21	48.6	35.8	52.1	49.2	51.8	47.8	46.2	35.8	39.7
23	27	38.5	36.6	25.5	30.1	35.4	41.5	42.9	41.6	43.5	56.2	44.1	49.8	46.5	48.4	64	63	21	37	26.3	38.7	42.1	35.1	36.7	33.5	48.1	45.1
24	48.5	32.2	32.9	32.8	41	51	33.8	45.2	41.7	40	35.7	33.9	47.8	46.9	36.5	38.5	51	21	47.2	34.2	56.7	54.3	45	47.8	47	37.4	36.3
24	43.7	36.3	38.7	48	38.2	48.6	46.9	35.7	37	35.2	38.7	33.2	43.4	34	50.2	32.5	42.5	22	36.9	25.5	38.5	47.9	36.5	34.9	36.4	48.2	52
24	34.5	45.6	41.3	35.2	34.4	50.8	35.7	50.5	46.4	35	33	47.6	38.1	45.5	40.2	35.1	48.1	22	48.6	34.8	51.3	52.8	46.2	48	44.4	37.6	39.5
25	33.3	39.7	50.1	38	36.9	44.8	31.8	45.6	36.2	44.8	34.5	51.1	36.1	41.1	42.7	38.3	46.6	22	36.2	25.1	36.3	38.6	36	35.3	34.6	46	46
25	48.7	44.4	34.5	33.8	37.9	39.4	46.8	50.8	34.1	36.1	33.4	44.8	37	41	37.2	35.3	43.4	23	49.3	36.9	46.3	60.3	48	49.1	50.4	36.1	34.9
25	39	37	50.5	40.1	36.2	47.3	49.6	39	47.4	44	31.1	47	32.2	29.5	34.6	40.7	35.6	23	36.1	28.6	37.9	33.6	37.4	35	35.5	31.1	35.2
25	49.1	38.8	48.4	34.3	43.4	39.3	42.2	41.2	45.2	38.2	35.4	45.3	48.3	38.8	46.9	51.5	39.3	23	49.2	35.9	43	47.4	49.1	53.1	48.3	43	35.8
25	38.6	46.1	35.4	34.5	36.5	35.2	40.7	37.7	40	48	41.8	41.2	42.5	34.8	42.1	40.2	50.2	24	36.6	28.8	22.4	35.7	34.8	29.2	35.9	44.8	45.8
26	42	34.5	47.9	38	47.3	45.4	43.3	39.4	33.2	37.7	35.5	38.8	50.4	44	37.9	32.7	47	24	46.9	32.9	35.4	49.1	46	46.3	47.5	35.8	36
26	37.7	39.8	42.8	35.1	41.6	32.5	42.1	47	40.1	38.4	37.6	51.3	44.4	51.5	47.2	50.2	38.6	24	35	23.5	29.2	39	40.1	35	42.2	45.8	46.6
26	46	50.5	47.6	32.9	31.1	48.5	37.2	39.3	37.7	33.9	44.9	50	43.8	35.6	36.6	41.2	44.5	25	24.2	13.7	18	25	24	35.5	37.8	32.4	38.5
27	40.7	36.4	36.9	38.5	40.2	30.4	31.5	46.8	43.1	47.5	43.2	45.9	35.5	37.9	45.7	38.4	47.9	25	54.3	35.2	44.8	52.8	55.2	44.4	46.4	44.4	41.9
27	45.9	33.6	46.6	37.5	50.5	49.4	37.2	50	44.9	34.3	38.9	30	30.4	29.8	35.3	38.1	32.7	25	45.5	29.4	39.4	49.6	48.8	46.5	48.7	36	36
27	31.2	44.7	49.8	32.4	45.2	31.8	32	47.8	40	45.5	37.9	45.4	39	41.7	48.3	42.9	37.2	26	39.3	22.8	30.8	39.6	41.1	38.1	42.5	47.1	47.7
28	33	49.2	49.1	45.3	48.2	46.9	36.6	36.8	47.5	34.7	32.3	48.9	48.3	35.7	40.7	42.7	48.4	26	46.6	29.8	40.1	50.1	47.9	48.2	53.9	40.1	40.2
28	45.5	50.1	37.7	34.9	39.6	40.7	32.4	49.4	46.3	49.2	32.2	51	32.8	49.2	45.6	38.7	37.1	26	37.7	24	33.8	40.6	37	37.8	45.2	48	47
28	44.4	37.1	43.2	45	39.7	40.9	36.6	44.2	32.7	49.1	35.4	48.1	38.6	37.5	32.6	32.8	38.2	27	51.6	31.9	42.4	51.4	48.7	47.4	50.4	33.8	34.2
29	38.7	50.4	37.1	36.5	40.9	35.5	41.2	49.6	33.9	51.8	39.4	39.2	40.9	44.9	46.5	37.6	42.4	27	37.4	22.4	32.1	39.4	34.3	36	39.6	45.9	43.4
29	31.1	31	42.4	37.4	46.2	50.4	46.9	30.9	37.6	45.3	36.6	40.8	32.8	31.5	38.6	43.3	36.6	27	46.4	30.7	38.1	54.1	47.2	45.9	50.6	38.7	38.3
29	39.7	42.8	42	50.4	33.4	30.8	45.6	39.8	35.2	51.1	39.6	49.5	35.8	38.4	59.8	37.3	34.7	28	36.3	23.7	28.2	38	36.7	46.4	37.9	58.4	58.9
30	44.4	43.8	34.1	36.8	45.2	49.7	34.5	37.3	47.6	36	45.6	38.2	48.4	41.8	26.1	50	48.3	28	45.8	28.9	39.1	50.1	48.1	44.9	47.7	24.1	24.6
30	30.3	35.9	33.7	40.2	40.3	36.5	44.2	43.4	42	32.4	31.7	34	31.6	37.7	48.7	39.5	42.7	28	38	20.2	36.3	39.6	30.8	36.4	36.8	43.5	47.5
30	48	42.8	34.8	49.1	42.8	48.7	39.7	46.9	47	48.6	48	35.4	31.5	45.4	43	41.2	31.1	29	53.8	28.2	51.4	51.2	44.2	47.3	48.8	38.9	38.4
31	42.3	47	42.2	40.6	39.5	37.6	33.7	33.5	49.5	31.3	48	35.3	34.4	45	41.9	33.2	45.3	29	39.3	24	35.1	40.7	36	38.5	36.9	42.2	43
31	39.4	38.8	42.3	34.9	35.7	38	48.8	40.5	49.6	48.6	34.9	47.2	42.7	48.6	35	43.8	33.7	29	68.2	35.9	46.6	61.4	58.6	61.3	69.8	35.1	32.4
31	41.6	30.7	36.1	38.2	47.7	36.3	42.1	34.6	38.9	40.7	44	49.4	35.9	30.7	45.3	40.7	38	30	24.1	18.8	24.3	29.5	31.1	26.4	25.5	43.4	42.5
32	45	43.3	46.7	39.1	37.5	49.8	37.5	47.5	33.6	41.6	49.4	31.7	47.9	42.1	49.8	32.1	37.7	30	49.6	30.3	35.5	51.2	45.9	46.6	44.8	45.6	46.1
32	43.9	36.3	43.2	36.8	50.3	42.1	35.4	39.5	32.3	39.6	50	32.2	40	39	19.1	33.6	37.7	30	40.2	23.5	29.7	40	38.2	38.2	37.2	30.2	29.5
32	46.8	39.3	44.2	37.5	44.3	48.7	37.5	37.4	36.9	34.4	38.3	49.1	48	41.1	42	47.1	42.9	31	51.1	29	38.8	51	43.7	47.2	52.9	43.6	43.2
33	47.6	41.8	33.4	46.1	30.5	37.9	34	40.7	47	47	50	38	31.4	38.7	22.5	38.1	43.1	31	35.1	24.4	31.8	41.3	42.4	38.6	37.9	21.3	22.1
33	36.4	33.6	34.1	32.7	44.1	37.8	43.7	32.3	31.8	31.5	42.1	45.2	46.4	33.7	46.3	39.9	42.7	31	47.5	36.3	47.7	55.5	41.4	46.1	48.6	44.3	44.3
33	35.9	39.8	46.1	45.1	40.5	50.7	43.6	40.5	38.8	44.8	34.7	43	45.8	50.1	46.8	49	47.7	32	39.6	22.9	29.9	43.2	33.9	52.8	46.8	45.5	48.8
34	36.6	33.4	43.4	40	46.2	42.2	42	43.4	32.7	43.1	30.5	32.9	34.2	31.7	39.2	46.9	30.3	32	51.9	31.4	47.9	58.6	44.4	37	36.6	39.9	37
34	47.8	42.3	35.5	45.9	45.1	42.5	33.6	33.6	47.9	46.8	46.8	37.5	47.2	39.9	48.1	44.1	30	32	40.4	30	31.3	44.7	34.4	46.5	51.7	48.4	46.2
34	44.8	44.3	45.1	50.5	32.3	37.9	33.7	33.7	34.2	50.4	49.4	33	43.8	30.8	39.1	37	42.3	33	45.7	33.5	34.7	44.9	36.7	41.1	38.9	39	39.3
35	33.2	49.5	47.7	35.7	41.6	32.9	36.4	30.4	46.8	35.9	38.3	36.7	39.3	45.8	46.1	43.5	46.1	33	41.2	23.2	37.7	44.6	36.1	38	38.7	45.2	50.1
35	48.4	50	48.3	44.5	36.8	32.4	29.9	38.1	32.8	37.6	45	39.9	40.8	33.5	35.4	42.5	43.9	33	50.3	31.5	40.6	59.5	41.4	48.4	44.7	36.1	36.7
35	49.1	47.1	39.9	45.9	34.4	46.4	41.6	29.8	45.6	30.7	50.1	37.9	49.9	43.7	37.5	35.6	36.9	34	39.6	22.2	30.6	45.2	31.3	37.3	37.6	35.6	37
36	42.8	48.8	32.1	43.4	37.7	40.5	50.4	39.6	48.8	47	46.2	32.7	47.7	47.6	46.6	45.4	32.1	34	48.8	33.1	46	60.3	46.1	48.8	46.4	47.1	50.2
36	44.1	40.1	31.2	37.8	43.9	37.6	33.8	48.5	48.9	44.5	35.2	34.7	42.9	50.9	47	39.4	38.1	34	43.1	24	34.1	52.5	34.6	39.2	38.5	47	49.3
36	31.9	47.4	47.2	42.5	50.1	37.4	30	41.9	42.6	33	47.1	43.9	38.5	46.1	36.4	36.9	38.5	35	61.3	33.1	49.8	74.7	50.8	60.6	61	34.7	33.8
37	42	34.3	49.7	41.8	49.8	40.2	46.8	43.3	51.3	40.6	33.9	50.2	44.5	45.9	48.2	46.6	45.2	35	30.8	16.4	26.1	37.8	27.7	29.4	25.1	48.6	44
37	46	42.5	35.1	49.5	40.6	29.3	42.1	48.3	38.2	42.2	51.8	47.5	36.1	35.1	25.7	30.7	42.4	35	38.7	23.5	36.5	50.6	37.8	38.2	36.5	25.6	23.7
37	43.9	45	34	51	35	40.8	34.8	37.9	40.1	31.3	34.8	38.4	43.3	41.6	55.1	37.6	35.4	36	52.4	29.5	46	66.6	50	48.5	43.1	56.2	51.1
38	37	36.4	38.3	35.8	49.7	40.8	39.9	32.9	50.7	39.2	48.3	42	46.1	31.9	47.4	48.2	47.9	36	62.2	34.1	44.8	71.8	52.8	58.9	51.7	43.5	46.3
38	49.2	47.1	46.2	44	32.9	50.9	35.4	44.5	40.5	33.8	33	49.7	45.8	40	36.6	33.2	43.4	36	39	22.8	31.1	45.8	36.7	40.8	35.6	34.7	34.7
38	36.1	42.7	44.3	34.8	48.5	31.5	44.7	34.8	44.7	39.3	39.4	42.1	48.1	47.4	46.8	32.7	34.9	37	52.2	29.1	37.4	68.1	44.3	49.9	50.5	46.7	46.3
39	39	39.1	38.4	45.6	34.7	42.2	46	42.1	36.4	33.8	36.3	36.4	40	37.1	36.6	46.8	43.1	37	26.2	18.5	21.8	35.3	28	26.6	24.5	37.8	33.8
39	36.6	42.3	49.3	38.1	30.6	42.7	50.6	36.5	47.6	48.5	35.8	45.3	34	35.5	57.2	33.4	39	37	59.6	36.7	53.7	73.8	71	64.7	55.4	55.7	52.3
39	43.9	50.8	37.7	35.2	32.3	49.5	31.7	32.1	32.9	37.8	46.3	43.9	38.6	36.5	54.9	45.8	37	38	43.3	31.2	42.7	65.3	76.2	50.8	43.5	41.3	47.3
40	31.2	42.3	35.3	42.1	31.8	34.2	39.5	35.5	36.5	32.9	32.9	39	32.2	49	38.4	40.6	47.2	38	34.2	26.5	33.5	47.3	58.9	39.4	33.1	26.5	48
40	48.6	45.6	32.9	45.6	29.9	37.6	46.8	45.2	50.6	41.3	42.1	47	30.6	48.6	31.4	35.2	47.6	38	41.4	32.6	39.8	44.6	65.6	50.4	40.9	27.4	42.8
40	48.7	46.2	43.3	44.2	50.6	41.5	31.4	36.1	44.1	43.8	42.3	41.7	35.7	48.1	26.7	41.3	44.9	39	34.5	26.8	37.1	43.2	47	42.9	33.6	29.6	16.6
41	38.3	49	47.5	46	41.9	30.9	29.8	49.6	44.3	39.8	50.7	46.4	43.4	31.3	16.9	41	46.7	39	33	32.9	40.9	42.5	52.8	40.7	45	35.1	46.5
41	45.6	35.5	33.9	34.5	45.1	47.2	49.9	47.9	41.1	35	42.2	31.7	42.2	38.7	31	37.1	50	39	32.9	45.4	34.2	36.5	26.7	36	17.6	36.5	32.4
41	37.5	43.8	33.4	47	45.5	48	42.1	36	41.2	41.1	45.7	34.8	45	42.3	38.8	33.9	46.3	40	43.9	37	45.9	41.9	13.3	38.5	24.6	31.8	36.5
42	32.6	38.9	34.8	43.9	41.1	39.4	41.3	35	41	36.7	30	41.1	40.1	48.7	18.6	33.6	40.4	40	57	15.2	27.1	17.9	38.2	37.7	32.4	33.7	40.3
42	44.2	41	45	49.3	35.2	43.2	35.5	47.7	41.5	44	37.2	46.4	42.3	35.2	23.8	34.6	35.7	40	29.2	35.4	49.1	46.1	34.7	56.3	14.5	29.6	48.5
42	48.7	44.4	33.3	34.6	41.8	38.7	37.8	34.6	33.7	39.2	44.8	31.3	41.6	49.1	39.1	43	37.4	41	55.8	43.3	30.7	53.4	38.4	60.1	33.9	33.2	43
43	40.6	40.6	35.1	39.3	48.3	43.1	36.4	44.4	46.2	39.7	38.9	36.5	50.5	47.4	38.5	38.5	46.2	41	27.8	44.3	55.9	24	13.6	64	21.7	23.9	46.6
43	39.4	50.2	36.5	39.6	43.6	32.9	50.4	38.2	47.9	40.2	41.3	32.5	41.4	35.4	30.8	43.5	33.5	41	56.6	37.3	44.4	46.6	10.8	64.7	33.8	35.4	36.1
43	42.7	32.6	49	36.6	38.9	41.1	50.5	45.5	33.1	30	41.7	40.9	49.2	41.5	44.3	36.8	45.1	42	37.1	50	50.1	41.2	18	37.9	37.6	32.7	22
44	49.2	40.5	44.9	36.5	30.5	48.7	33.5	31.8	33.2	37.8	36.9	41.8	38.8	50.2	44.9	41.2	45.6	42	37.2	39.5	46.9	53.2	25.3	39.2	31.3	47.1	40
44	41.6	46.6	32.6	36.6	44.2	40	37	44.1	31.6	34.1	46.4	40	43.8	47.6	33.9	41.5	40.9	42	33.4	21.4	47.7	55.9	39.5	28.8	21.3	47.9	33.5
44	48.1	43.3	31.5	49.9	30.9	38.1	33.1	35.1	39.7	46.9	42.6	48.5	35.5	38.2	43	37.8	38.1	43	42.6	42.6	22.1	32.4	43	44.5	41.1	24	36.9
45	35.2	46.6	34.1	44.7	40.2	29.1	45.4	41.4	48.3	43	42.2	50.2	49.9	46.7	11.7	30.9	32.5	43	21.2	39	48.6	42.8	48.3	54.7	45.3	46.8	36.8
45	38.7	32.8	33.7	29.9	35.3	36.7	50.3	40.1	35.8	38.4	47.2	37.7	35.8	40.2	29.6	43.9	40.7	43	43.5	40	25	49.7	33.5	47.2	28.4	38.6	37.7
45	48.6	42.8	44.2	35.2	44.5	45.6	31.3	45.5	43.4	30.4	34.5	40.3	47.3	31.5	40.2	44	41.6	44	43	46.4	41	39.1	17.2	13.6	21.5	23.8	22.1
46	33.3	41.8	49.6	48.2	32.6	38.5	46.3	40	38.6	36.5	37	35	35.9	45.7	41.8	33.5	30.6	44	24.8	36.1	29.1	40.3	26.9	41.7	42.7	30.5	36.4
46	34.2	35.2	41.7	49.8	32.2	45.2	49	41.3	37.1	31.4	38.9	39.6	49.2	44.7	30.9	36.1	40.1	44	33.6	49.4	37.3	43	25.9	58.7	14.3	35.9	41.2
46	39.3	47.8	35.6	35.7	48.2	36	35.9	30.4	33.4	30.7	49	42.5	36.2	49	40.7	49.1	31.5	45	31.4	54.6	22.6	20.7	26.7	46.7	28.1	25.5	18.2
47	38.3	49.3	32.8	34.5	35.3	43	36.1	45	33.9	39.5	33	42	48.8	45.4	19.4	31.4	45.2	45	40.6	32.7	33.3	20.4	29.8	30.8	31.6	33	18.7
47	43.2	48.7	48.8	48.1	37.8	43.8	38.5	41.8	49.5	37.8	31	31.5	34.7	46.5	20.8	36.4	45.5	45	63.4	20.2	48.7	26.6	28.6	29.7	47.9	14.7	33.9
47	45.8	51.2	38.8	33.2	49.8	32	45.1	47.1	34.3	45	46.6	30.9	50.1	33.5	45.4	41.9	37.1	46	22.3	21.3	39.6	41.4	19.3	60.8	27.1	20.1	42.4
48	48.7	30.6	38.5	34.9	43.3	30	30	50.1	45.3	43.4	45	39.3	32.6	47.4	30.8	40.2	43.3	46	44.8	33.9	30.7	53.1	24.4	22.1	37.3	21.1	23.1
48	42.2	48.8	46.6	44.6	45	40	33.5	41.3	37.8	45.3	47.6	33.3	41.1	35.8	18.5	36.4	50	46	61	19.7	27.8	33.3	40.7	29.7	19.8	31.2	15.7
48	48.8	32	38.8	43.5	45.6	31.7	43.4	30.4	40.9	45.5	48.1	39	35.9	43.1	29.2	33.4	30.5	47	46.4	30.5	44.9	14.4	44.4	34.6	35.1	15.5	31.7
49	48.1	34.9	36.9	33.8	49.6	34.6	41.3	46.3	33.4	35.7	50.1	33.9	48	33.9	28.9	34.5	33.5	47	28.8	50.5	33.6	34.6	13.2	52.9	44.1	17.5	15.9
49	41.3	39	31.5	41.1	30.9	39.7	35	32.8	37.9	46	47	41.8	42.4	38.6	30.4	46.2	34.9	47	28.3	35.6	37.5	36.2	38.3	38.9	30.9	24.2	42.3
49	31.3	42.6	37.5	46	38	41.5	32.2	40.1	46.8	48.5	37.3	47.6	33.1	45	38.4	44.2	37.2	48	32.2	39.6	33.4	14.3	25.8	50.4	30.9	41.4	22
50	46.8	39.7	50.8	36.3	47.6	46.1	47.1	44.9	49.3	41.5	35.4	42.6	43.3	46.4	36.2	50.3	43.4	48	59.5	20.8	36.6	49.5	13.5	28.2	20.1	29.9	33.4
50	49.7	51.1	43.9	39.5	39	41.9	31.3	47.9	33.4	46	45.9	34.1	41.6	32.6	14.8	37.3	35.4	48	32.9	23	38.8	56.3	42.3	27.2	40.6	37.3	18.4
50	39.9	33.1	41.4	44	33.4	48.4	37.8	41.9	37.3	49.6	49.9	33.8	40.8	31.5	29.8	48.2	46.2	49	48.1	63.8	38.6	33.9	40.2	57.6	16.2	21.9	46.4
51	32.6	39.1	35.4	45.4	34.4	44.3	47	36.5	48.1	42.6	49.5	37.5	36.9	43.9	31.3	35.5	35.8	49	40.4	34.5	37.5	23.6	35.5	31	19	48.2	26.5
51	32.5	31.4	46.9	45.3	46.4	35.2	46.6	35.7	36.1	36.4	35.5	36.6	45.9	48.5	29.6	41.7	45.6	49	32.6	54.3	35.4	19.3	31.7	53.3	26.4	45.4	24.5
51	37.9	42.3	38.3	40.5	35.1	46.5	47.9	41.1	41.8	43.3	32.7	46.6	45.5	42.3	27.1	38.2	32.8	50	48.2	47.6	26.8	39.3	11	51.1	26.6	36.7	23.7
52	32.6	40.5	43.1	40.2	43.1	37.9	44.2	41.1	42.4	34.8	38.3	41.4	38.6	35.5	24.1	46.2	39.3	50	40.8	42.2	35.7	43.1	36.2	33.6	27.3	19.1	42.5
52	34	44.4	44.9	46.5	42.3	36.8	46.2	39.3	39.3	34.4	43.9	34.2	37.2	42.4	34.4	38.1	36.7	50	19.7	34.8	36.9	28.1	37.8	38.1	45.3	37.5	33.8
52	36.5	36.4	36.8	34.3	39.2	38.4	38.3	33.6	44.4	37.7	46.8	42.1	38.9	45	40.1	36.1	37.5	51	41.9	29.1	12.8	32	52.2	37.7	39.3	36.9	33.7
53	39.7	46.6	34.1	39.1	43.5	38.7	34.5	39.6	43.6	37.2	44.6	45.4	42.2	32.2	20.2	44.3	43	51	41.7	33.1	26.3	36	48.7	58.8	43.7	29.1	42.5
53	46.3	34.6	33.2	47.6	47.8	32.1	32.1	42.7	43.7	41.7	32.2	41.5	47.4	42.3	33.2	38.3	39.8	51	60	44.5	52.6	37.1	38.6	50.2	22.9	44.9	33.7
53	31.6	42.4	43.9	40.3	46.7	41.5	36.2	43.7	45.3	37.5	45.4	43.1	41.2	34	32.5	35.9	36.4	52	17.2	42.1	51.1	60.1	26.9	59.4	40.4	34.4	29
54	36.7	45.5	35.8	42.5	36.8	45.2	38.2	43.9	46.4	36.4	35.7	36.9	45	37.3	12.9	43.1	34.4	52	24.4	30.1	52.1	29.3	16.3	37.3	30.9	24.6	39.2
54	35.2	45.4	35.6	44.2	42.6	33.6	38.8	45.6	39.7	41.3	35	42.7	41.7	32.9	39.6	34.7	34.6	52	57.4	44.5	47.1	28.1	45.7	49.5	18.5	44.8	21.1
54	39.3	36.3	46.2	35.8	33.7	42.3	45.8	38.5	35	46.2	43.1	48.5	44.9	42.6	30.1	44	40.4	53	52.7	33.4	22.6	22.4	36	50	20.1	47.6	39.5
55	41.3	38.3	43.1	35.9	43.6	38	41.8	41.8	35.5	37.2	42.9	36.2	36.8	42.5	32.2	40.2	34.7	53	37.1	53.1	54.1	30.3	45.7	44.3	37.6	18.9	21.1
55	40.9	49	43.6	42.8	42.9	42.2	48.7	44.6	50.1	40.2	45.5	43.3	37.2	40.5	34.7	42.1	44	53	21.9	62.5	21.5	40.6	38.8	44.1	43.8	24.6	46.7
55	51.3	43.5	42.9	47.8	44.4	45.8	39.9	54.4	48.6	48.2	47.6	54.8	46.9	49.3	41.7	45.4	54	54	46.5	54.1	45.4	36.2	40.3	32.1	32.1	34.4	42.8
56	41.2	51.3	46.8	37.8	40.2	44.3	44.1	43.8	41.7	42.5	43	44	41.4	43.6	24.6	41.8	48.5	54	23.1	48.5	42	47.7	24.4	35.7	14.1	17.1	48.2
56	44.2	40	43.5	40	46.1	53.9	49.1	46.1	36.6	46.4	43.8	52	42.5	38.8	44.8	52.5	43.8	55	37.1	45.1	26.7	45	30.4	13.8	20.6	28.6	28.4
56	52.8	44.9	51.9	46.7	47.3	43.5	50.9	48.2	48.4	48.3	43.1	40.7	45.8	42.9	37	43.4	40	55	15.1	45.9	34.1	32.5	38.4	18.2	37.2	26.7	32
57	39.2	41.7	44	49.6	52.7	42.6	45.5	42.3	38.7	43.3	46.1	42.9	41.9	45.9	39.3	49.9	49.2	55	46.7	44.5	26	27.3	35.3	33.2	29.2	42.2	25.6
57	52.2	48.2	45.7	41.5	47.3	41.8	37.1	48.9	43.4	50.4	41.2	42.4	42.8	44.6	34.2	44.7	35.7	56	29.2	45.3	38.2	35.2	33.7	23.7	24.5	42.9	40.2
57	40.3	44.9	46.3	43.6	46.7	42.1	42.1	43.2	51.7	37.2	41.9	35.8	52.9	42	36	39.3	41.9	56	33.6	50.3	41.8	57.8	34.8	24.1	34.6	23	19.9
58	49.6	42.3	54.6	48.3	45.5	42	44.5	44.8	42.2	40.2	48.2	42.4	36	44.8	41.2	50.9	45.5	56	40.4	33.8	21.7	49.5	31.4	47.8	41.1	19.4	22.5
58	38.2	44.2	45.2	49	43.8	42.5	45	45.6	39	47.3	48.2	50.3	35.5	49.2	27	41	38.3	57	43.6	50.6	31.6	39.2	51.8	51.3	32.1	20.8	33.6
58	38.4	43.3	43.5	45.2	48.2	38.1	42.8	50.3	46.9	45.3	41.2	37.8	41.6	45.4	28	45.4	45	57	33.9	22.1	39.4	19.7	9.9	25.8	36.9	42.5	32.5
59	46.4	52.7	41.8	49.3	42.9	39.2	52.9	42.3	39.3	51.9	42.2	40.1	45.3	47.4	30.9	37.4	39.9	57	23.8	34.6	28.1	35.9	12.4	17.7	29	22.9	31
59	38.2	44.3	41.6	39.6	38.7	47.2	48.2	41.4	35.1	39.3	42.8	43.8	47.9	37.1	33.3	41.9	48.1	58	53	41	18.4	18.8	40.5	46.6	35.5	39.7	29
59	46.2	42.2	46.8	41.2	48.5	47.1	47.4	42.3	43.7	44.8	41.8	41.6	42.9	40.2	37.3	44.6	49.9	58	39.9	40	45	25.4	54.1	33.7	35.3	24.5	34.8
60	50.1	38.9	42.6	45.9	41.9	39.2	49.9	47.3	46.1	42.1	39.9	40.9	46.9	46.8	21.4	51.8	44.8	58	32.7	37.7	52.2	48.8	17	37.9	42.9	31.3	40.4
60	44.7	44.7	46.3	41.9	46.7	44.4	51.1	51.8	41.5	42.1	48.9	37.9	39.6	50.3	32.4	35.8	41.5	59	44	43	56.3	29.2	37.8	33.5	37.7	26.8	22.4
60	42.5	51.6	38	47	47.3	46.4	45.7	39.7	43.6	47.7	45.7	50.3	44.5	41.6	25.2	45.3	42.3	59	44.5	52.4	37.2	41.8	14.8	45.1	37.1	22.5	25.6
61	47.5	42.3	40.7	51.3	43.9	44.9	36.5	38.9	41.5	40.5	37.2	44.4	47.2	46.8	51.2	43.5	40.9	59	31.5	33.5	17.8	26.3	27.3	39.5	36.2	21.9	37.4
61	47.5	47.5	47.3	38.6	46.4	46.4	46.9	39.9	38.6	38.1	47.1	51	46.6	42.5	28	36.9	38.9	60	37	37.8	44.1	35.1	27.1	43.1	21.1	35	33
61	50.3	50.1	46.1	46.1	41.8	49.8	49.8	43.5	47.9	40.2	35.2	44.2	47.7	46.4	23.2	35.3	43	60	40	30	41.6	58.7	37.9	45.4	46.1	21.1	36.4
62	44.9	50	51.6	46.3	47.9	52.5	46.8	43.9	37	45.9	41.9	13.3	38.5	24.6	43	32.7	21.9841	60	33.1	44.8	24.4	41.4	41.1	38.6	29.2	18.9	40.2
62	48.2	43.2	41.7	38.7	43.3	42.4	49.4	57	15.2	27.1	17.9	38.2	37.7	32.4	26	47.1	39.9966	61	36.8	16.6	37.5	46.1	49.4	50.6	43.3	39.7	23.2
62	38.2	53.9	46.9	47.9	47.2	48.6	50.2	29.2	35.4	49.1	46.1	34.7	56.3	14.5	32.1	47.9	33.4856	61	52.6	51.2	55.8	14.6	28.8	50.2	24.5	39.6	40.6
63	40.1	50.3	47.9	43	42.3	43.3	48.7	55.8	43.3	30.7	53.4	38.4	60.1	33.9	22.9	24	36.8643	61	33.4	41.9	26.5	27.4	20.5	21.8	40	29.4	19
63	45.5	49.7	44.7	46.4	39.6	44.1	37.9	27.8	44.3	55.9	24	13.6	64	21.7	46.6	46.8	36.7603	62	38.5	36.4	23.7	55.4	33.1	36.6	38.4	13.6	23.5
63	47	46.7	42.5	40.6	49.6	46.4	48.6	56.6	37.3	44.4	46.6	10.8	64.7	33.8	14.3	38.6	37.6844	62	36.3	20	30.4	38.1	38.6	23.5	30.7	13.4	39.8
64	45.6	39.7	41.3	35	42.7	41.7	35.3								38.9	46.2	40.4	62	36.9	36.2	52.3	34.1	26.9	58.1	39.8	44.4	41.1
64	38.5	35	46.2	43.1	48.5	44.9	40.7								42.2			63	42.2	22	40	47.5	18.4	40	31.5	39.3	36
															47.4			63	42.4	22.4	61.2	60.6	18.1	24.5	29.5	28.3	34.4
																		63	38.1	27.1	59.2	25.3	32.8	42.6	35	41.9	39.5

## Sheet: Figure 2
Mouse ID	Sex	Diet	Age at death
1	M	CD	41
2	M	CD	15		Died for reasons not associated with health
3	M	CD	63		HCC dx upon death
4	M	CD	63
5	M	CD	54
6	M	CD	63
7	M	CD	63
8	M	CD	20
9	M	CD	63
10	M	CD	63
11	M	CD	63
12	M	CD	63
13	M	CD	63
14	M	CD	63
15	M	CD	63
16	M	CD	63
17	M	CD	63
18	M	CD	63
21	M	CD	63
22	M	CD	63
23	M	CD	63
24	M	CD	32
25	M	CD	63
26	M	CD	63
27	M	CD	42
28	M	CD	11
29	M	CD	63
30	M	CD	48
76	M	CD	59
77	M	CD	59
78	M	CD	59
79	M	CD	59
80	M	CD	59
179	M	CD	63
180	M	CD	63
181	M	CD	63
182	M	CD	63
183	M	CD	63
184	M	C	64
185	M	C	64
186	M	C	64
187	M	C	59
188	M	C	38
31	M	C	21
32	M	C	64
33	M	C	64
34	M	C	64
35	M	C	64
36	M	C	64
37	M	C	64
38	M	C	64
39	M	C	64
40	M	C	64
41	M	C	64
42	M	C	64
43	M	C	64
44	M	C	64
45	M	C	22
46	M	C	13
47	M	C	64
48	M	C	64
49	M	C	64
50	M	C	64
51	M	C	64
52	M	C	64
53	M	C	64
54	M	C	64
55	M	C	64
71	M	C	65
72	M	C	65
73	M	C	65
74	M	C	65
75	M	C	65
189	F	CS	64
190	F	CS	64
191	F	CS	64
192	F	CS	64
193	F	CS	64
194	F	CS	64
195	F	CS	64
196	F	CS	64
197	F	CS	64
198	F	CS	64
148	M	CS	63
149	M	CS	63
151	M	CS	63
152	M	CS	63
153	M	CS	63
154	M	CS	63
155	M	CS	63
156	M	CS	63
157	M	CS	63
158	M	CS	63
159	M	CS	63
160	M	CS	63
161	M	CS	63
162	M	CS	63
163	M	CS	63
164	M	CS	63
165	M	CS	63
166	M	CS	63
167	M	CS	63
168	M	CS	63
169	M	CS	63
170	M	CS	63
171	M	CS	63
172	M	CS	63
173	M	CS	63
174	M	CS	63
175	M	CS	63
176	M	CS	63
177	M	CS	63
178	M	CS	63

## Sheet: Figure 3A
			Glucose Tolerance
	ID	Diet	0	15	30	60	120	AUC
12 weeks males	425	CS	134	231	274	220	98	23475
	424	CS	151	278	199	252	139	25290
	475	CS	147	227	237	177	159	22575
	433	CS	138	241	333	230	157	27202.5
	449	CS	126	251	309	197	146	24907.5
	455	CS	156	219	226	246	187	26220
	445	CS	111	271	272	297	189	30052.5
	443	CS	139	327	230	196	168	24982.5
	439	CS	130	300	154	270	157	25800
	440	CS	161	321	247	204	154	25380
	405	CS	152	277	257	203	173	25402.5
	447	CS	150	305	300	220	195	28200
	435	CS	132	329	235	210	159	25432.5
	410	CS	139	312	418	300	180	34027.5
	414	CS	165	301	295	244	191	29100
	415	CS	149	299	253	194	174	25245
	450	CS	151	287	267	221	191	27120
	463	CS	134	231	274	220	98	23475
	464	CS	151	278	199	252	139	25290
	465	CS	147	227	237	177	159	22575
	466	CS	138	241	333	230	157	27202.5
	467	CS	126	251	309	197	146	24907.5
	468	CS	156	219	226	246	187	26220
	469	CS	111	271	272	297	189	30052.5
	470	CS	139	327	230	196	168	24982.5
	471	CS	176	289	280	225	202	28140
	472	CS	176	236	265	208	179	25552.5
	473	CS	185	269	284	242	214	29122.5
	474	CS	195	348	295	256	164	29760
	476	CS	142	312	166	178	181	22920
	492	CD	168	286	234	175	141	22920
	493	CD	165	273	272	243	194	28207.5
	494	CD	164	232	189	185	171	22417.5
	495	CD	190	262	269	206	161	25507.5
	496	CD	299	404	303	208	149	28950
	1	CD	95	233	309	197	146	24405
	2	CD	122	461	333	230	157	30382.5
	3	CD	107	413	260	86	166	21697.5
	4	CD	166	259	237	177	159	23197.5
	20	CD	299	404	303	208	149	28950
	114	CD	149	473	386	226	138	31207.5
	7	CD	151	290	199	252	139	25470
	8	CD	141	276	235	172	122	21885
	97	CD	165	381	295	244	191	30300
	10	CD	134	214	274	220	98	23220
	11	CD	147	260	312	283	102	27817.5
	0.3	CD	139	412	418	300	180	35527.5
	13	CD	130	287	154	270	157	25605
	116	CD	139	356	230	196	168	25417.5
	15	CD	130	251	230	215	143	23880
	16	CD	165	302	228	174	170	23827.5
	17	CD	111	250	272	297	189	29737.5
	18	CD	186	271	256	275	261	31425
	21	CD	161	311	208	233	197	26947.5
	0.5	CD	161	232	247	204	154	24045
	23	CD	152	187	257	203	173	24052.5
	24	CD	132	242	235	210	159	24127.5
	100	CD	141	236	290	194	175	25102.5
	81	CD	156	229	226	246	187	26370
	82	CD	142	600	166	178	181	27240
	28	CD						---
	29	CD	150	252	300	220	195	27405
	30	CD	260	223	270	236	172	27150
	128	CD	129	248	227	192	135	22485
	127	CD	148	231	227	217	150	23947.5
	78	CD	133	224	183	175	129	20220
	0.16	CD	126	202	271	189	137	22687.5
	126	CD	148	292	212	162	143	21840
	487	C	185	269	284	242	214	29122.5
	488	C	195	348	295	256	164	29760
	489	C	210	308	321	234	178	29287.5
	490	C	148	276	239	198	181	24967.5
	491	C	176	346	232	234	211	28590
	0.7	C	159	235	232	191	186	24112.5
	32	C	176	289	280	225	202	28140
	33	C	178	333	351	226	232	31357.5
	34	C	164	232	189	185	171	22417.5
	35	C	216	261	286	206	155	25890
	36	C	176	346	232	234	211	28590
	101	C	149	247	253	194	174	24465
	96	C	148	276	239	198	181	24967.5
	39	C	176	236	265	208	179	25552.5
	40	C	151	235	267	221	191	26340
	84	C	168	286	234	175	141	22920
	42	C	210	308	321	234	178	29287.5
	118	C	197	325	294	144	147	23857.5
	44	C	130	280	240	213	167	25170
	45	C	190	262	269	206	161	25507.5
	46	C						---
	47	C	197	336	274	226	164	27772.5
	85	C	200	370	302	243	159	29550
	49	C	185	269	284	242	214	29122.5
	50	C	211	298	299	248	251	31470
	51	C	165	273	272	243	194	28207.5
	52	C	195	348	295	256	164	29760
	53	C	174	314	263	217	175	26947.5
	54	C	170	276	290	224	146	26400
	55	C	189	319	270	231	154	27292.5
	71	C	177	326	267	223	183	27750
	0.15	C	166	228	245	188	170	23737.5
	73	C	195	273	289	264	186	29520
	125	C	178	271	285	188	166	25252.5
	75	C	143	257	219	193	154	23160
12 weeks females	477	CS	186	271	256	275	261	31425
	478	CS	142	312	166	178	181	22920
	479	CS	168	286	234	175	141	22920
	480	CS	165	273	272	243	194	28207.5
	481	CS	156	245	223	174	161	22522.5
	482	CS	170	276	290	224	146	26400
	48	CS	189	319	270	231	154	27292.5
	484	CS	197	336	274	226	164	27772.5
	485	CS	162	243	297	210	171	26122.5
	486	CS	181	310	246	214	192	26932.5
	104	CD	147	314	272	218	159	26512.5
	0.12	CD	148	343	305	242	154	28627.5
	58	CD	170	381	235	242	165	28117.5
	120	CD	136	385	291	257	157	29617.5
	119	CD	134	312	305	213	122	25792.5
	61	CD	152	196	166	127	133	17520
	0.13	CD	161	178	178	173	152	20227.5
	63	CD	163	204	216	178	160	21952.5
	122	CD	164	189	116	95	127	14760
	65	CD	185	227	219	179	182	23235
	87	C	141	258	233	171	138	22005
	67	C	155	210	165	168	160	20385
	123	C	151	229	174	183	163	21607.5
	69	C	164	267	202	185	172	23265
	124	C	140	244	212	187	156	22575
24 weeks males	425	CS	142	247	281	210	176	25822.5
	424	CS	170	301	267	240	189	28267.5
	475	CS	153	227	210	179	159	22102.5
	433	CS	151	237	223	190	162	23115
	449	CS	132	255	299	246	197	28522.5
	455	CS	170	231	226	197	187	24300
	445	CS	129	294	272	235	186	27652.5
	443	CS	139	320	294	226	196	28507.5
	439	CS	128	315	254	210	174	26070
	440	CS	167	332	261	231	210	28800
	405	CS	159	295	257	223	203	27525
	447	CS	155	311	281	227	195	28215
	435	CS	133	339	277	241	211	29490
	410	CS	145	328	277	243	216	29655
	414	CS	164	316	295	244	226	30367.5
	415	CS	159	321	261	219	173	26925
	450	CS	164	302	254	212	177	26325
	463	CS	142	247	281	210	176	25822.5
	464	CS	170	301	267	240	189	28267.5
	465	CS	153	227	210	179	159	22102.5
	466	CS	151	237	223	190	162	23115
	467	CS	132	255	299	246	197	28522.5
	468	CS	170	231	226	197	187	24300
	469	CS	129	294	272	235	186	27652.5
	470	CS	139	320	294	226	196	28507.5
	471	CS	182	299	271	214	186	27157.5
	472	CS	181	243	210	199	176	23962.5
	473	CS	192	281	251	221	206	27427.5
	474	CS	195	342	276	235	202	29437.5
	476	CS	155	315	266	220	188	27412.5
	492	CD	177	299	214	197	176	24772.5
	493	CD	169	289	251	226	194	27240
	494	CD	177	341	276	259	232	31267.5
	495	CD	182	271	277	234	189	27862.5
	496	CD	136	385	291	257	157	29617.5
	1	CD	90	248	300	185	132	23430
	2	CD	100	421	302	199	127	26625
	3	CD	120	278	203	159	136	20872.5
	4	CD	129	400	289	221	172	28575
	114	CD	163	500	429	309	238	39420
	7	CD	162	306	221	197	152	24202.5
	97	CD	172	406	325	260	190	32092.5
	10	CD	130	229	250	198	127	22755
	11	CD	158	300	326	275	101	28425
	0.3	CD	142	421	415	320	256	38797.5
	13	CD	127	290	174	170	147	21277.5
	116	CD	142	401	320	296	178	32940
	15	CD	150	279	246	210	156	24975
	16	CD	172	315	247	168	152	23692.5
	17	CD	115	262	297	315	200	31650
	18	CD	175	280	276	275	210	30397.5
	21	CD	152	300	246	221	180	26520
	0.5	CD	140	236	259	211	176	25192.5
	23	CD	168	192	240	201	175	23835
	100	CD	156	320	310	225	198	29010
	81	CD	172	257	236	221	199	26370
	82	CD	137	600	421	299	189	38625
	29	CD	175	286	362	217	187	29122.5
	30	CD	210	239	282	215	167	26190
	128	CD	125	268	217	175	143	22005
	127	CD	156	266	204	179	143	22095
	78	CD	120	198	212	159	132	19755
	0.16	CD	135	189	249	172	127	21000
	126	CD	156	325	201	143	159	21772.5
	487	C	182	271	277	234	189	27862.5
	488	C	163	356	298	256	209	31057.5
	489	C	201	290	271	248	223	29805
	490	C	128	315	254	210	174	26070
	491	C	167	332	261	231	210	28800
	32	C	180	300	272	213	198	27495
	33	C	175	340	362	231	176	30232.5
	34	C	164	247	199	173	169	22267.5
	35	C	200	281	320	215	189	28260
	36	C	183	356	223	201	177	26085
	101	C	155	272	243	176	149	23100
	96	C	142	302	216	175	136	22410
	39	C	143	206	245	178	159	22455
	40	C	129	278	267	186	142	23775
	84	C	137	299	305	198	146	25665
	42	C	197	330	318	221	199	29497.5
	118	C	178	316	278	167	132	23805
	44	C	128	303	275	204	146	25252.5
	45	C	189	254	203	196	173	23805
	46	C	178	321	258	221	172	27060
	47	C	156	301	276	238	149	27075
	85	C	182	289	253	220	199	27262.5
	49	C	200	306	284	239	216	29715
	50	C	172	317	186	169	175	23085
	51	C	168	326	274	219	162	27030
	52	C	168	300	241	187	172	24757.5
	53	C	153	286	213	168	146	22170
	54	C	153	298	251	189	149	24240
	55	C	179	346	278	243	189	29392.5
	71	C	159	242	221	188	165	23205
	73	C	201	299	278	221	185	27742.5
	125	C	195	311	249	172	189	25140
	75	C	156	297	221	187	162	23872.5
24 weeks females	477	CS	201	290	271	248	223	29805
	478	CS	155	315	266	220	188	27412.5
	479	CS	177	299	214	197	176	24772.5
	480	CS	169	289	251	226	194	27240
	481	CS	142	326	251	203	160	25537.5
	482	CS	184	292	246	223	177	26640
	48	CS	196	331	278	237	201	29385
	484	CS	197	354	277	243	219	30525
	485	CS	150	280	226	196	167	24240
	486	CS	180	249	213	174	163	22597.5
	104	CD	172	329	286	225	198	28725
	0.12	CD	169	376	332	287	253	34882.5
	58	CD	179	399	247	239	202	29700
	120	CD	146	404	298	236	166	29460
	119	CD	146	329	300	251	179	29445
	61	CD	168	299	349	243	188	30172.5
	0.13	CD	171	378	299	173	149	25935
	63	CD	159	253	241	192	152	23610
	122	CD	174	226	232	198	165	23775
	65	CD	186	238	227	199	182	24487.5
	87	C	132	275	253	181	146	23332.5
	67	C	155	263	198	172	159	22072.5
	123	C	150	259	215	187	165	23212.5
	69	C	172	300	198	172	168	23025
	124	C	152	276	226	199	167	24330
36 weeks males	425	CS	201	336	283	218	204	28845
	424	CS	162	310	264	221	198	27690
	475	CS	178	248	198	263	212	27705
	433	CS	176	286	235	281	184	29062.5
	449	CS	178	321	322	261	201	31170
	455	CS	102	262	342	268	201	30480
	445	CS	110	412	398	312	241	37230
	443	CS	119	300	321	299	201	32100
	439	CS	127	409	354	310	221	35632.5
	440	CS	160	520	499	422	275	47467.5
	405	CS	158	375	312	276	203	32340
	447	CS	170	442	401	357	228	39832.5
	435	CS	132	290	310	291	239	32580
	410	CS	142	322	332	277	224	32550
	414	CS	127	498	415	320	269	40230
	415	CS	140	320	279	221	176	27352.5
	450	CS	159	401	387	302	261	37335
	463	CS	177	308	312	287	239	33052.5
	464	CS	125	317	301	259	199	30090
	465	CS	167	298	301	272	221	31365
	466	CS	151	310	299	231	187	28515
	467	CS	134	390	348	320	257	36795
	468	CS	144	278	299	267	199	29962.5
	469	CS	158	241	261	243	167	26617.5
	470	CS	156	390	369	241	152	30727.5
	471	CS	171	302	274	262	235	30817.5
	472	CS	142	589	412	387	264	44505
	473	CS	170	310	312	267	213	31350
	474	CS	201	456	312	289	251	35902.5
	476	CS	172	342	321	302	264	35152.5
	492	CD	132	321	302	291	263	33585
	493	CD	167	299	287	243	201	29160
	494	CD	112	256	261	219	199	26377.5
	495	CD	162	243	297	210	171	26122.5
	496	CD	181	310	246	214	192	26932.5
	1	CD	156	245	223	174	161	22522.5
	3	CD	171	276	231	193	177	24615
	4	CD	150	280	226	196	167	24240
	114	CD	180	249	213	174	163	22597.5
	7	CD	142	326	251	203	160	25537.5
	97	CD	167	331	294	226	174	28222.5
	10	CD	131	339	281	219	152	26805
	11	CD	173	254	231	204	186	25065
	0.3	CD	172	316	243	216	188	26857.5
	13	CD	165	342	293	234	189	29160
	116	CD	140	361	327	281	221	33097.5
	15	CD	171	377	302	259	218	31927.5
	16	CD	162	324	295	250	204	30082.5
	17	CD	161	342	309	276	220	32310
	18	CD	176	312	277	251	210	29827.5
	21	CD	93	167	110	126	117	14857.5
	0.5	CD	185	375	263	236	187	29160
	23	CD	132	264	183	208	171	23557.5
	100	CD	168	311	324	176	167	26145
	81	CD	172	404	220	240	155	27750
	82	CD	174	374	203	243	165	27367.5
	29	CD	175	420	288	270	196	32122.5
	30	CD	179	364	330	226	228	31237.5
	128	CD	168	301	190	182	171	23370
	127	CD	159	319	203	181	172	23850
	78	CD	200	142	566	512	326	49185
	0.16	CD	150	354	250	204	182	26700
	126	CD	174	359	266	231	189	28740
	487	C	219	351	316	235	214	31012.5
	488	C	200	329	298	246	213	30600
	489	C	214	362	321	277	231	33652.5
	490	C	173	348	301	238	182	29460
	491	C	180	369	324	257	226	32520
	32	C	211	310	324	289	221	33157.5
	33	C	182	387	351	299	235	35572.5
	34	C	177	341	352	304	276	36322.5
	35	C	165	252	226	197	131	22897.5
	36	C	201	297	322	286	215	32527.5
	101	C	185	350	334	301	276	35977.5
	96	C	160	298	273	231	198	28147.5
	39	C	135	301	246	213	176	25927.5
	40	C	144	224	237	201	162	23677.5
	84	C	132	292	244	219	189	26385
	42	C	135	319	298	267	203	30607.5
	118	C	200	342	322	275	221	32880
	44	C	182	318	301	281	231	32482.5
	46	C	137	316	288	241	199	29062.5
	47	C	199	276	251	203	199	26385
	85	C	165	341	299	249	216	30765
	49	C	172	301	261	214	189	26977.5
	50	C	188	291	237	199	168	25102.5
	51	C	201	310	256	221	189	27532.5
	52	C	175	314	288	247	201	29647.5
	53	C	167	327	298	264	221	31372.5
	54	C	172	309	267	231	168	27367.5
	55	C	181	310	276	231	206	28792.5
	71	C	163	289	226	203	189	25447.5
	73	C	176	361	320	288	221	33525
	125	C	162	251	269	241	204	27997.5
	75	C	204	302	291	268	232	31627.5
36 weeks females	477	CS	202	290	290	284	267	33180
	478	CS	174	317	291	278	211	31447.5
	479	CS	201	393	368	301	186	34807.5
	480	CS	168	368	289	269	230	32287.5
	481	CS	145	318	209	228	138	24960
	482	CS	183	347	378	306	270	36952.5
	48	CS	185	296	321	236	197	29580
	484	CS	188	383	391	326	224	37342.5
	485	CS	159	287	268	193	178	25552.5
	486	CS	154	258	294	254	204	29190
	104	CD	166	300	243	210	168	25702.5
	0.12	CD	155	327	267	249	212	29640
	58	CD	171	342	320	299	267	35077.5
	120	CD	165	376	351	328	223	36225
	119	CD	182	446	406	376	301	43140
	61	CD	145	462	423	382	299	43695
	0.13	CD	152	381	352	312	381	40245
	63	CD	171	346	321	299	243	34440
	122	CD	159	438	403	387	321	43875
	65	CD	175	297	301	249	203	29835
	87	C	190	237	245	231	199	26857.5
	67	C	177	268	242	229	187	26707.5
	123	C	146	289	269	248	203	28732.5
	69	C	162	272	231	210	167	24952.5
	124	C	157	267	241	211	146	24480
48 weeks males	425	CS	201	422	600	600	499	63307.5
	424	CS	168	477	599	600	502	63952.5
	475	CS	145	426	478	600	566	62212.5
	433	CS	183	504	568	600	539	64882.5
	449	CS	185	600	600	522	434	60397.5
	455	CS	188	599	600	600	520	66495
	445	CS	202	600	600	598	471	65055
	443	CS	174	600	600	522	447	60705
	439	CS	159	472	577	600	562	65115
	440	CS	154	523	600	497	459	58635
	405	CS	132	499	600	600	539	65145
	447	CS	168	600	600	570	500	64410
	435	CS	172	600	600	518	489	61770
	410	CS	174	426	591	600	537	64102.5
	414	CS	175	503	583	600	564	65895
	415	CS	179	551	600	498	452	59077.5
	450	CS	168	422	600	583	499	62295
	463	CS	159	477	598	600	571	65932.5
	464	CS	200	600	600	520	486	61980
	465	CS	150	600	598	526	492	62010
	466	CS	174	600	600	489	466	59790
	467	CS	171	497	600	530	480	60487.5
	468	CS	150	600	514	476	459	56880
	469	CS	180	501	600	524	512	61305
	470	CS	142	600	548	469	426	56280
	471	CS	167	500	600	563	501	62617.5
	472	CS	131	477	600	586	535	64057.5
	473	CS	173	600	531	451	420	55140
	474	CS	172	600	600	508	471	60780
	476	CS	165	600	513	460	430	55380
	492	CD	171	342	316	235	214	30517.5
	3	CD	118	413	298	246	213	31245
	4	CD	132	302	321	277	231	32137.5
	5	CD	130	421	301	238	182	30232.5
	114	CD	157	500	324	257	226	34312.5
	7	CD	162	381	324	289	221	33855
	97	CD	166	456	351	299	235	36487.5
	10	CD	123	291	352	304	276	35167.5
	11	CD	157	321	226	197	131	23872.5
	0.3	CD	140	500	322	286	215	35115
	13	CD	159	339	334	301	276	35617.5
	116	CD	162	421	273	231	198	30007.5
	15	CD	178	321	246	213	176	26550
	16	CD	131	339	237	201	162	25305
	17	CD	177	315	244	219	189	27067.5
	18	CD	162	326	298	267	203	30915
	21	CD	144	403	322	275	221	33375
	0.5	CD	158	299	301	281	231	32017.5
	23	CD	156	256	288	241	199	28305
	100	CD	171	405	251	203	199	28110
	81	CD	182	321	299	249	216	30592.5
	29	CD	165	600	261	214	189	31410
	30	CD	182	309	237	199	168	25327.5
	128	CD	204	476	256	221	189	30045
	127	CD	177	351	288	247	201	30217.5
	78	CD	134	331	298	264	221	31185
	0.16	CD	171	309	267	231	168	27360
	126	CD	121	277	276	231	206	27847.5
	487	C	199	276	226	203	199	25822.5
	488	C	165	341	320	288	216	32992.5
	489	C	172	301	269	241	189	28372.5
	490	C	188	291	291	268	168	29422.5
	32	C	221	319	289	223	210	29280
	33	C	191	399	346	299	227	35467.5
	34	C	185	351	304	267	216	31987.5
	35	C	185	259	221	197	183	24600
	36	C	216	313	286	216	214	28890
	101	C	188	361	321	276	191	32197.5
	96	C	165	317	273	231	176	27810
	39	C	142	321	288	237	162	27885
	40	C	151	242	211	199	148	22905
	84	C	131	301	261	219	174	26445
	42	C	129	326	300	248	188	29407.5
	118	C	203	349	331	277	201	32700
	44	C	178	321	312	251	211	30795
	46	C	142	329	299	230	189	28747.5
	47	C	198	301	271	203	188	26872.5
	85	C	166	356	319	249	201	30997.5
	49	C	181	322	289	214	189	27990
	50	C	186	313	277	216	181	27472.5
	51	C	203	331	299	211	187	28320
	52	C	176	334	303	247	199	30232.5
	53	C	170	347	321	264	210	31882.5
	54	C	169	329	298	231	178	28642.5
	55	C	190	326	298	222	194	28830
	71	C	162	298	244	210	189	26295
	73	C	184	375	344	275	211	33450
	125	C	161	289	241	204	160	24945
	75	C	201	331	302	249	209	30742.5
48 weeks females	477	CS	197	600	600	522	447	60877.5
	478	CS	150	472	577	600	562	65047.5
	479	CS	180	426	478	600	566	62475
	480	CS	179	500	600	563	501	62707.5
	481	CS	168	503	583	600	564	65842.5
	482	CS	159	551	600	498	452	58927.5
	48	CS	200	600	600	508	471	60990
	484	CS	167	600	513	460	430	55395
	485	CS	131	600	514	476	459	56737.5
	486	CS	173	422	600	600	499	63097.5
	104	CD	164	310	277	208	167	26482.5
	0.12	CD	172	337	287	236	186	29002.5
	58	CD	173	352	330	289	231	33937.5
	120	CD	168	389	341	303	256	36082.5
	119	CD	180	456	421	362	300	42952.5
	61	CD	155	489	437	343	299	42735
	0.13	CD	153	397	342	320	281	37627.5
	63	CD	170	366	331	287	213	33517.5
	122	CD	155	348	322	287	221	33172.5
	65	CD	183	331	298	206	176	27592.5
	87	C	194	257	212	199	184	24555
	67	C	175	286	233	203	171	25110
	123	C	151	269	248	200	177	25057.5
	69	C	167	299	248	210	156	25447.5
	124	C	162	298	257	201	168	25552.5
60 weeks males	425	CS	131	477	600	586	535	64057.5
	424	CS	200	600	600	520	486	61980
	475	CS	150	600	600	526	492	62055
	433	CS	174	600	600	489	466	59790
	449	CS	188	599	600	600	520	66495
	455	CS	202	600	600	598	471	65055
	445	CS	174	600	600	522	447	60705
	443	CS	142	600	600	469	426	57450
	439	CS	167	500	600	563	501	62617.5
	440	CS	167	500	600	563	501	62617.5
	405	CS	168	503	583	600	564	65842.5
	447	CS	159	551	600	598	523	65557.5
	435	CS	131	600	600	476	459	58672.5
	410	CS	173	577	600	600	499	65422.5
	414	CS	142	600	548	469	426	56280
	415	CS	167	500	600	563	501	62617.5
	450	CS	131	528	600	586	535	64822.5
	463	CS	173	600	531	451	420	55140
	464	CS	172	600	600	508	471	60780
	465	CS	165	600	600	560	430	61837.5
	466	CS	180	526	478	600	566	63975
	467	CS	179	600	600	563	501	64207.5
	468	CS	180	426	478	600	566	62475
	469	CS	179	500	600	563	501	62707.5
	470	CS	168	503	583	600	564	65842.5
	471	CS	159	551	600	498	452	58927.5
	472	CS	200	600	600	508	471	60990
	473	CS	168	599	600	583	499	64950
	474	CS	159	577	598	600	571	67432.5
	476	CS	200	600	600	520	486	61980
	492	CD	167	299	287	243	201	29160
	3	CD	146	299	319	224	187	28447.5
	4	CD	141	461	344	297	196	34957.5
	5	CD	188	600	412	316	299	42870
	114	CD	177	361	316	276	213	32662.5
	7	CD	165	405	346	231	182	30952.5
	97	CD	182	321	288	199	162	26475
	10	CD	151	399	211	201	148	25350
	11	CD	178	301	261	219	174	26797.5
	0.3	CD	142	329	299	230	189	28747.5
	13	CD	177	339	322	261	201	31432.5
	116	CD	162	315	311	259	197	30502.5
	15	CD	129	326	291	235	199	28950
	16	CD	172	326	287	212	172	27337.5
	17	CD	180	349	300	212	188	28515
	18	CD	155	356	331	277	201	32445
	21	CD	204	352	243	201	142	25582.5
	0.5	CD	165	321	267	210	168	26550
	23	CD	182	457	346	299	199	35430
	100	CD	181	319	277	221	187	27930
	81	CD	185	600	417	305	234	40515
	29	CD	191	329	289	210	183	27810
	30	CD	214	399	327	223	186	30562.5
	487	C	200	329	298	246	213	30600
	488	C	214	362	321	277	231	33652.5
	489	C	165	341	299	249	216	30765
	490	C	176	286	235	281	184	29062.5
	32	C	196	421	349	299	216	35572.5
	33	C	185	379	304	267	183	31417.5
	34	C	180	313	249	197	183	26002.5
	35	C	222	310	286	216	214	28890
	36	C	172	337	277	208	181	27367.5
	101	C	173	352	287	236	194	29475
	96	C	168	389	330	289	227	34335
	39	C	180	419	341	303	256	36622.5
	40	C	192	489	421	381	299	44362.5
	84	C	153	497	437	343	281	42300
	42	C	176	412	342	299	197	34560
	118	C	177	347	303	247	210	30765
	44	C	166	399	321	264	201	32362.5
	46	C	184	478	401	362	226	40642.5
	47	C	157	321	279	230	168	27660
	85	C	164	412	301	262	210	32272.5
	49	C	159	600	487	398	266	47040
	50	C	162	421	279	231	150	28702.5
	51	C	168	403	397	226	169	31477.5
	52	C	158	437	358	281	166	33420
	53	C	181	322	267	214	189	27495
	54	C	186	313	289	216	181	27742.5
	55	C	192	303	298	210	194	27960
	71	C	184	298	244	189	175	25095
	73	C	188	382	348	251	199	32235
	125	C	179	331	241	204	183	26400
	75	C	218	416	302	249	192	31635
60 weeks females	477	CS	202	600	600	598	471	65055
	478	CS	174	600	600	522	447	60705
	479	CS	159	472	577	600	562	65115
	480	CS	154	523	600	497	459	58635
	481	CS	132	499	600	600	539	65145
	482	CS	167	500	600	563	501	62617.5
	48	CS	131	477	600	586	535	64057.5
	484	CS	175	503	583	600	564	65895
	485	CS	179	551	600	498	452	59077.5
	486	CS	168	422	600	583	499	62295
	104	CD	203	337	299	211	199	28770
	0.12	CD	210	349	271	203	187	27652.5
	58	CD	203	356	319	249	188	30885
	120	CD	169	394	319	256	189	31545
	119	CD	178	321	298	231	188	28890
	61	CD	182	366	312	241	204	30840
	0.13	CD	179	401	331	287	221	34350
	63	CD	183	397	322	276	189	32662.5
	65	CD	194	330	298	227	184	28845
	87	C	201	286	212	174	171	23527.5
	67	C	178	287	233	189	177	24697.5
	123	C	156	299	248	209	159	25410
	69	C	176	298	248	201	168	25455
	124	C	177	326	257	214	184	27150

## Sheet: Figure 3B
	Insulin Tolerance
	Week	ID	Sex	Diet	0	15	30	45	60	120	AUC
	12	425	M	CS	184	86	68	51	47	108	9458
	12	424	M	CS	179	92	67	26	53	72	8265
	12	475	M	CS	156	102	81	74	76	117	11385
	12	433	M	CS	129	122	93	68	68	115	11213
	12	449	M	CS	176	72	63	62	72	143	11265
	12	455	M	CS	142	48	19	19	19	98	6008
	12	445	M	CS	150	78	38	26	39	58	6458
	12	443	M	CS	150	89	78	66	51	99	9503
	12	439	M	CS	162	92	72	55	55	94	9383
	12	440	M	CS	144	98	86	65	57	87	9563
	12	405	M	CS	139	74	50	41	47	78	7620
	12	447	M	CS	122	68	39	40	53	82	7568
	12	435	M	CS	171	89	77	77	69	102	10575
	12	410	M	CS	169	148	150	153	158	136	18038
	12	414	M	CS	159	85	79	63	68	142	11408
	12	415	M	CS	161	125	110	103	116	142	14888
	12	450	M	CS	140	95	80	70	75	91	10268
	12	463	M	CS	184	86	68	51	47	108	9458
	12	464	M	CS	179	92	67	26	53	72	8265
	12	465	M	CS	156	102	81	74	76	117	11385
	12	466	M	CS	129	122	93	68	68	115	11213
	12	467	M	CS	176	72	63	62	72	143	11265
	12	468	M	CS	142	48	19	19	19	98	6008
	12	469	M	CS	150	78	38	26	39	58	6458
	12	470	M	CS	150	89	78	66	51	99	9503
	12	471	M	CS	140	142	108	102	111	138	14633
	12	472	M	CS	148	108	89	98	110	120	13260
	12	473	M	CS	102	61	48	19	59	87	7508
	12	474	M	CS	172	102	76	32	48	90	8940
	12	476	M	CS	172	102	104	87	72	148	12825
	12	492	M	CD	126	95	98	79	75	106	11018
	12	493	M	CD	186	134	115	68	80	120	12750
	12	494	M	CD	164	117	78	33	58	102	9885
	12	495	M	CD	168	118	82	26	35	87	8573
	12	496	M	CD	126	95	98	79	75	106	11018
	12	1	M	CD	162	92	72	55	55	94	9383
	12	2	M	CD	160	90	70	62	57	101	9698
	12	3	M	CD	159	93	75	64	61	107	10170
	12	4	M	CD	184	86	68	51	47	108	9458
	12	20	M	CD	158	91	58	45	41	121	9263
	12	114	M	CD	176	72	63	62	72	143	11265
	12	7	M	CD	172	86	70	49	60	111	9945
	12	8	M	CD	142	48	19	19	19	98	6008
	12	97	M	CD	188	90	86	84	92	99	11730
	12	10	M	CD	168	87	58	52	54	122	9900
	12	11	M	CD	159	85	79	63	68	142	11408
	12	0.3	M	CD	144	98	86	65	57	87	9563
	12	13	M	CD	179	92	67	26	53	72	8265
	12	116	M	CD	169	148	150	153	158	136	18038
	12	15	M	CD	141	73	55	34	34	83	7253
	12	16	M	CD	129	122	93	68	68	115	11213
	12	17	M	CD	150	45	60	32	35	102	7553
	12	18	M	CD	172	102	104	87	72	148	12825
	12	21	M	CD	156	102	81	74	76	117	11385
	12	0.5	M	CD	169	85	70	54	72	125	10853
	12	23	M	CD	168	84	55	46	57	97	9083
	12	24	M	CD	150	78	38	26	39	58	6458
	12	100	M	CD	122	68	39	40	53	82	7568
	12	81	M	CD	171	89	77	77	69	102	10575
	12	82	M	CD	150	89	78	66	51	99	9503
	12	29	M	CD	168	83	58	52	66	100	9630
	12	30	M	CD	139	74	50	41	47	78	7620
	12	128	M	CD	153	101	70	47	58	83	9083
	12	127	M	CD	152	116	79	39	46	74	8595
	12	78	M	CD	181	129	83	49	67	91	10515
	12	0.16	M	CD	150	127	88	53	80	116	11625
	12	126	M	CD	169	113	67	19	72	127	10763
	12	487	M	C	143	107	69	36	51	129	10035
	12	488	M	C	166	93	48	22	46	90	8115
	12	489	M	C	133	54	30	46	57	89	7755
	12	490	M	C	162	122	116	130	133	146	16103
	12	491	M	C	181	149	143	143	93	123	15060
	12	0.7	M	C	148	108	89	98	110	120	13260
	12	32	M	C	168	131	128	122	126	133	15690
	12	33	M	C	174	139	133	133	83	103	13583
	12	34	M	C	126	95	98	79	75	106	11018
	12	35	M	C	161	125	110	103	116	142	14888
	12	36	M	C	151	127	106	84	81	112	12285
	12	101	M	C	162	132	125	117	105	123	14453
	12	96	M	C	140	142	108	102	111	138	14633
	12	39	M	C	164	127	120	119	117	132	15068
	12	40	M	C	140	95	80	70	75	91	10268
	12	84	M	C	164	117	78	33	58	102	9885
	12	42	M	C	174	110	60	19	75	120	10553
	12	118	M	C	163	118	95	56	62	89	10253
	12	44	M	C	102	61	48	19	59	87	7508
	12	45	M	C	186	71	36	19	46	62	6870
	12	47	M	C	172	102	76	32	48	90	8940
	12	85	M	C	159	135	98	54	77	115	11835
	12	49	M	C	168	118	82	26	35	87	8573
	12	50	M	C	186	134	115	68	80	120	12750
	12	51	M	C	161	146	91	51	50	95	10253
	12	52	M	C	146	133	119	67	69	113	11858
	12	53	M	C	161	100	71	23	55	86	8760
	12	54	M	C	149	97	66	19	42	103	8513
	12	55	M	C	130	89	59	33	58	119	9435
	12	71	M	C	159	103	84	38	70	122	10853
	12	0.15	M	C	148	96	62	24	49	99	8648
	12	73	M	C	157	85	60	23	38	78	7463
	12	125	M	C	153	99	53	29	42	82	7898
	12	75	M	C	127	89	46	19	19	68	6015
	12	477	F	CS	168	142	113	61	96	142	13860
	12	478	F	CS	181	143	126	84	97	129	14160
	12	479	F	CS	159	103	78	34	56	109	9788
	12	480	F	CS	166	123	98	47	31	87	9038
	12	481	F	CS	162	118	92	48	73	108	11063
	12	482	F	CS	172	139	99	68	82	116	12435
	12	48	F	CS	161	89	73	29	69	118	10200
	12	484	F	CS	166	113	76	41	69	125	11033
	12	485	F	CS	179	132	99	53	70	109	11498
	12	486	F	CS	193	159	107	68	57	97	11505
	12	104	F	CD	152	130	109	65	97	128	13178
	12	0.12	F	CD	172	159	121	59	84	130	13425
	12	58	F	CD	175	135	106	67	87	131	13125
	12	120	F	CD	153	122	96	49	66	98	10568
	12	119	F	CD	164	130	100	38	42	102	9885
	12	61	F	CD	176	105	82	56	62	102	10350
	12	0.13	F	CD	151	95	67	42	59	100	9405
	12	63	F	CD	164	97	59	30	50	82	8355
	12	122	F	CD	138	117	81	53	67	98	10253
	12	65	F	CD	167	125	79	21	66	112	10463
	12	87	F	C	186	129	92	43	59	87	10178
	12	67	F	C	157	107	80	44	62	96	9848
	12	123	F	C	156	98	61	28	59	79	8558
	12	69	F	C	149	87	55	31	47	76	7755
	12	124	F	C	133	76	49	20	44	88	7463
	24	425	M	CS	162	60	64	51	47	120	9203
	24	424	M	CS	182	83	72	51	87	149	12188
	24	475	M	CS	168	92	79	41	67	117	10463
	24	433	M	CS	192	108	72	86	99	121	12773
	24	449	M	CS	173	90	62	51	59	135	10605
	24	455	M	CS	147	87	72	56	69	138	11055
	24	445	M	CS	143	123	92	61	48	96	9893
	24	443	M	CS	183	104	51	19	58	80	8558
	24	439	M	CS	176	129	115	136	152	168	17760
	24	440	M	CS	151	126	99	82	106	139	13883
	24	405	M	CS	136	124	109	73	68	115	11610
	24	447	M	CS	149	56	40	23	35	108	7455
	24	435	M	CS	180	99	87	86	93	102	11978
	24	410	M	CS	143	107	69	36	51	129	10035
	24	414	M	CS	166	93	48	22	46	90	8115
	24	415	M	CS	133	54	30	46	57	89	7755
	24	450	M	CS	162	122	116	130	133	146	16103
	24	463	M	CS	162	60	64	51	47	120	9203
	24	464	M	CS	182	83	72	51	87	149	12188
	24	465	M	CS	168	92	79	41	67	117	10463
	24	466	M	CS	192	108	72	86	99	121	12773
	24	467	M	CS	173	90	62	51	59	135	10605
	24	468	M	CS	147	87	72	56	69	138	11055
	24	469	M	CS	143	123	92	61	48	96	9893
	24	470	M	CS	183	104	51	19	58	80	8558
	24	471	M	CS	112	72	53	19	19	92	6473
	24	472	M	CS	192	71	43	19	58	76	7890
	24	473	M	CS	176	92	86	43	58	103	9900
	24	474	M	CS	161	155	109	74	77	125	12915
	24	476	M	CS	162	86	53	19	32	113	8175
	24	492	M	CD	165	106	82	53	40	101	9383
	24	493	M	CD	170	112	68	52	50	100	9630
	24	494	M	CD	180	92	65	47	51	93	9113
	24	495	M	CD	162	60	64	51	47	120	9203
	24	496	M	CD	182	83	72	51	87	149	12188
	24	1	M	CD	168	92	79	41	67	117	10463
	24	2	M	CD	192	108	72	86	99	121	12773
	24	3	M	CD	173	90	62	51	59	135	10605
	24	4	M	CD	147	87	72	56	69	138	11055
	24	114	M	CD	143	123	92	61	48	96	9893
	24	7	M	CD	183	104	51	19	58	80	8558
	24	97	M	CD	176	129	115	136	152	168	17760
	24	10	M	CD	151	126	99	82	106	139	13883
	24	11	M	CD	136	124	109	73	68	115	11610
	24	0.3	M	CD	149	56	40	23	35	108	7455
	24	13	M	CD	172	131	106	92	76	151	13605
	24	116	M	CD	163	116	97	70	86	132	12653
	24	15	M	CD	179	92	65	56	77	106	10605
	24	16	M	CD	163	83	48	36	59	88	8580
	24	17	M	CD	119	108	29	42	66	92	8813
	24	18	M	CD	180	99	87	86	93	102	11978
	24	21	M	CD	143	107	69	36	51	129	10035
	24	0.5	M	CD	166	93	48	22	46	90	8115
	24	23	M	CD	133	54	30	46	57	89	7755
	24	100	M	CD	149	122	106	72	55	92	10440
	24	81	M	CD	168	127	98	52	46	94	9960
	24	82	M	CD	196	146	99	57	72	122	12360
	24	29	M	CD	164	147	106	83	72	107	12180
	24	30	M	CD	178	135	94	57	84	122	12435
	24	128	M	CD	122	109	67	42	67	116	10178
	24	127	M	CD	181	143	126	84	97	129	14160
	24	78	M	CD	159	103	78	34	56	109	9788
	24	0.16	M	CD	166	123	98	47	31	87	9038
	24	126	M	CD	181	149	143	143	93	123	15060
	24	487	M	C	143	107	69	36	51	129	10035
	24	488	M	C	166	93	48	22	46	90	8115
	24	489	M	C	133	54	30	46	57	89	7755
	24	490	M	C	162	122	116	130	133	146	16103
	24	491	M	C	181	149	143	143	93	123	15060
	24	32	M	C	162	122	116	130	133	146	16103
	24	33	M	C	181	149	143	143	93	123	15060
	24	34	M	C	122	115	108	89	95	116	12638
	24	35	M	C	169	135	100	93	126	149	15383
	24	36	M	C	155	137	116	94	91	122	13440
	24	101	M	C	167	142	135	107	95	132	14535
	24	96	M	C	135	122	98	111	129	133	14805
	24	39	M	C	161	147	136	121	117	132	15615
	24	40	M	C	139	105	92	87	85	101	11520
	24	84	M	C	162	127	98	53	68	92	10695
	24	42	M	C	180	130	80	19	65	110	10523
	24	118	M	C	183	138	101	69	62	96	11198
	24	44	M	C	112	72	53	19	19	92	6473
	24	45	M	C	192	71	43	19	58	76	7890
	24	46	M	C	176	92	86	43	58	103	9900
	24	47	M	C	161	155	109	74	77	125	12915
	24	85	M	C	166	128	92	46	35	107	9758
	24	49	M	C	189	124	106	79	92	131	13433
	24	50	M	C	157	132	101	72	48	97	10463
	24	51	M	C	152	137	106	76	63	126	12068
	24	52	M	C	149	90	63	19	67	99	9180
	24	53	M	C	162	86	53	19	32	113	8175
	24	54	M	C	122	109	67	42	67	116	10178
	24	55	M	C	168	115	72	29	62	106	10005
	24	71	M	C	159	107	53	19	59	108	9330
	24	73	M	C	164	115	89	62	78	126	11925
	24	125	M	C	154	132	87	43	68	109	10905
	24	75	M	C	136	99	52	19	19	69	6353
	24	477	F	CS	168	142	113	61	96	142	13860
	24	478	F	CS	181	143	126	84	97	129	14160
	24	479	F	CS	159	103	78	34	56	109	9788
	24	480	F	CS	166	123	98	47	31	87	9038
	24	481	F	CS	162	118	92	48	73	108	11063
	24	482	F	CS	172	139	99	68	82	116	12435
	24	48	F	CS	161	89	73	29	69	118	10200
	24	484	F	CS	166	113	76	41	69	125	11033
	24	485	F	CS	179	132	99	53	70	109	11498
	24	486	F	CS	193	159	107	68	57	97	11505
	24	104	F	CD	149	121	99	72	103	132	13320
	24	0.12	F	CD	168	142	113	61	96	142	13860
	24	58	F	CD	181	143	126	84	97	129	14160
	24	120	F	CD	159	103	78	34	56	109	9788
	24	119	F	CD	166	123	98	47	31	87	9038
	24	61	F	CD	172	139	99	68	82	116	12435
	24	0.13	F	CD	161	89	73	29	69	118	10200
	24	63	F	CD	166	113	76	41	69	125	11033
	24	122	F	CD	132	106	93	48	53	115	10133
	24	65	F	CD	179	132	99	53	70	109	11498
	24	87	F	C	193	159	107	68	57	97	11505
	24	67	F	C	162	118	92	48	73	108	11063
	24	123	F	C	151	110	73	19	43	69	7845
	24	69	F	C	139	107	68	43	59	88	9165
	24	124	F	C	135	86	51	19	54	98	8318
	36	425	M	CS	145	100	77	80	62	115	10718
	36	424	M	CS	190	110	65	55	64	120	10875
	36	475	M	CS	178	90	64	53	65	121	10508
	36	433	M	CS	156	57	62	57	69	118	9938
	36	449	M	CS	132	81	70	59	84	137	11400
	36	455	M	CS	153	90	77	70	69	122	10950
	36	445	M	CS	175	101	70	85	87	135	12465
	36	443	M	CS	166	87	61	56	64	137	10815
	36	439	M	CS	184	88	69	61	72	128	11190
	36	440	M	CS	167	120	88	59	62	112	10943
	36	405	M	CS	122	102	50	48	69	131	10433
	36	447	M	CS	183	121	113	122	148	172	17423
	36	435	M	CS	145	123	100	81	101	144	13755
	36	410	M	CS	169	117	109	77	81	127	12660
	36	414	M	CS	127	62	39	31	59	126	8925
	36	415	M	CS	165	126	105	90	103	159	14685
	36	450	M	CS	188	109	94	76	84	146	13125
	36	463	M	CS	182	95	66	59	68	127	11025
	36	464	M	CS	166	84	49	39	68	112	9735
	36	465	M	CS	184	99	32	52	72	103	9915
	36	466	M	CS	169	91	85	81	90	122	12158
	36	467	M	CS	175	101	66	58	71	137	11460
	36	468	M	CS	166	95	57	27	62	125	10005
	36	469	M	CS	122	101	55	65	94	120	11355
	36	470	M	CS	183	109	54	63	95	121	11955
	36	471	M	CS	167	111	52	67	100	128	12293
	36	472	M	CS	127	101	60	69	114	142	12938
	36	473	M	CS	165	121	67	80	119	160	14520
	36	474	M	CS	177	101	60	95	117	157	14265
	36	476	M	CS	123	97	51	66	94	137	11768
	36	492	M	CD	157	98	59	71	107	139	12780
	36	493	M	CD	140	110	76	69	92	136	12405
	36	494	M	CD	159	112	50	58	99	151	12735
	36	495	M	CD	144	100	93	85	89	131	12518
	36	496	M	CD	161	125	90	59	75	127	11940
	36	1	M	CD	150	100	77	80	62	115	10755
	36	3	M	CD	162	110	65	55	64	120	10665
	36	4	M	CD	178	90	64	53	65	121	10508
	36	114	M	CD	167	57	62	57	69	118	10020
	36	7	M	CD	181	81	70	59	84	137	11768
	36	97	M	CD	171	90	77	70	69	122	11085
	36	10	M	CD	189	101	70	85	87	135	12570
	36	11	M	CD	177	87	61	56	64	137	10898
	36	0.3	M	CD	151	88	69	61	72	128	10943
	36	13	M	CD	145	120	88	59	62	112	10778
	36	116	M	CD	190	102	50	48	69	131	10943
	36	15	M	CD	178	121	113	122	148	172	17385
	36	16	M	CD	156	123	100	81	101	144	13838
	36	17	M	CD	132	117	109	77	81	127	12383
	36	18	M	CD	153	62	39	31	59	126	9120
	36	21	M	CD	175	126	105	90	103	159	14760
	36	0.5	M	CD	166	109	94	76	84	146	12960
	36	23	M	CD	184	95	66	59	68	127	11040
	36	100	M	CD	167	84	49	39	68	112	9743
	36	81	M	CD	122	99	32	52	72	103	9450
	36	82	M	CD	183	91	85	81	90	122	12263
	36	29	M	CD	145	101	66	58	71	137	11235
	36	30	M	CD	169	95	57	27	62	125	10028
	36	128	M	CD	163	135	86	49	91	128	12525
	36	127	M	CD	144	100	80	44	62	99	9735
	36	78	M	CD	154	120	110	69	88	119	12510
	36	0.16	M	CD	169	123	92	56	76	117	11693
	36	126	M	CD	199	141	91	62	91	136	13395
	36	487	M	C	177	133	82	43	77	129	11955
	36	488	M	C	182	132	100	61	69	127	12158
	36	489	M	C	123	77	61	42	68	118	9713
	36	490	M	C	155	135	94	71	90	132	12998
	36	491	M	C	144	91	73	39	72	129	10695
	36	32	M	C	127	67	32	53	76	104	9203
	36	33	M	C	165	120	110	122	142	152	16403
	36	34	M	C	188	146	137	135	91	137	15203
	36	35	M	C	132	114	105	87	93	129	12938
	36	36	M	C	170	132	99	92	112	162	15180
	36	101	M	C	163	133	111	91	104	141	14378
	36	96	M	C	167	139	132	102	119	153	15900
	36	39	M	C	140	119	100	101	121	138	14528
	36	40	M	C	159	145	132	112	117	142	15675
	36	84	M	C	144	100	93	85	89	131	12518
	36	42	M	C	161	125	90	59	75	127	11940
	36	118	M	C	177	133	82	43	77	129	11955
	36	44	M	C	182	132	100	61	69	127	12158
	36	46	M	C	123	77	61	42	68	118	9713
	36	47	M	C	190	76	49	41	71	132	10538
	36	85	M	C	175	90	80	55	74	126	11243
	36	49	M	C	160	149	91	70	82	141	13155
	36	50	M	C	165	126	90	49	61	137	11610
	36	51	M	C	188	120	98	71	89	149	13553
	36	52	M	C	155	128	91	66	81	146	12855
	36	53	M	C	155	135	94	71	90	132	12998
	36	54	M	C	144	91	73	39	72	129	10695
	36	55	M	C	142	109	59	49	62	101	9675
	36	71	M	C	131	87	48	56	76	112	10058
	36	73	M	C	167	114	68	47	84	113	11228
	36	125	M	C	162	109	50	39	77	123	10763
	36	75	M	C	166	114	77	69	103	136	13088
	36	477	F	CS	172	124	103	63	82	156	13395
	36	478	F	CS	182	137	118	72	97	139	14078
	36	479	F	CS	163	112	76	41	72	127	11168
	36	480	F	CS	165	111	82	51	43	99	9480
	36	481	F	CS	155	107	84	57	79	111	11175
	36	482	F	CS	177	128	89	52	76	114	11633
	36	48	F	CS	157	105	71	32	59	98	9450
	36	484	F	CS	169	124	92	37	76	137	12023
	36	485	F	CS	164	120	94	46	83	117	11753
	36	486	F	CS	183	130	99	48	67	93	10830
	36	104	F	CD	165	81	54	22	60	121	9473
	36	0.12	F	CD	127	99	50	40	72	127	10298
	36	58	F	CD	144	112	87	66	97	140	12893
	36	120	F	CD	172	129	98	65	92	145	13470
	36	119	F	CD	184	130	119	88	112	132	14595
	36	61	F	CD	163	98	76	32	65	115	10200
	36	0.13	F	CD	169	116	72	49	58	101	10028
	36	63	F	CD	177	121	87	61	97	131	12930
	36	122	F	CD	166	82	51	32	81	130	10658
	36	65	F	CD	164	102	48	47	82	134	11280
	36	87	F	C	139	109	80	60	76	102	10688
	36	67	F	C	184	126	83	72	81	121	12263
	36	123	F	C	195	154	89	66	84	127	13058
	36	69	F	C	165	113	87	51	91	134	12435
	36	124	F	C	154	103	61	47	59	99	9503
	48	425	M	CS	169	157	138	119	112	122	15247.5
	48	424	M	CS	127	119	105	100	99	116	13005
	48	475	M	CS	165	147	132	129	121	137	16305
	48	433	M	CS	188	173	163	147	143	159	18772.5
	48	449	M	CS	182	175	161	157	145	151	18712.5
	48	455	M	CS	166	149	146	139	122	131	16290
	48	445	M	CS	184	172	169	165	152	155	19410
	48	443	M	CS	169	158	151	143	138	144	17617.5
	48	439	M	CS	182	170	160	163	169	174	20482.5
	48	440	M	CS	163	155	146	146	144	157	18172.5
	48	405	M	CS	165	159	140	140	138	150	17542.5
	48	447	M	CS	190	184	173	164	169	176	20857.5
	48	435	M	CS	178	173	160	154	153	165	19237.5
	48	410	M	CS	156	142	130	130	135	143	16762.5
	48	414	M	CS	132	129	117	117	124	131	15030
	48	415	M	CS	153	141	133	133	135	142	16695
	48	450	M	CS	175	163	157	156	159	166	19575
	48	463	M	CS	166	155	149	141	146	155	18075
	48	464	M	CS	184	172	164	164	169	173	20617.5
	48	465	M	CS	167	162	150	149	155	161	18855
	48	466	M	CS	167	160	155	144	153	159	18495
	48	467	M	CS	127	120	117	117	123	130	14745
	48	468	M	CS	165	156	144	144	149	157	18315
	48	469	M	CS	177	167	159	159	161	173	19935
	48	470	M	CS	123	118	107	107	116	126	14122.5
	48	471	M	CS	172	169	151	151	159	165	19357.5
	48	472	M	CS	145	131	119	119	123	132	15360
	48	473	M	CS	169	158	149	149	156	163	18922.5
	48	474	M	CS	127	119	114	112	119	123	14310
	48	476	M	CS	165	158	149	141	147	153	18060
	48	492	M	CD	144	112	87	66	97	140	12892.5
	48	3	M	CD	118	101	55	65	94	120	11325
	48	4	M	CD	132	109	54	63	95	121	11572.5
	48	5	M	CD	130	111	52	67	100	128	12015
	48	114	M	CD	157	101	60	69	114	142	13162.5
	48	7	M	CD	162	121	67	80	119	160	14497.5
	48	97	M	CD	166	101	60	95	117	157	14182.5
	48	10	M	CD	123	97	51	66	94	137	11767.5
	48	11	M	CD	157	98	59	71	107	139	12780
	48	0.3	M	CD	140	110	76	69	92	136	12405
	48	13	M	CD	159	112	50	58	99	151	12735
	48	116	M	CD	162	111	103	132	161	164	17362.5
	48	15	M	CD	178	132	90	91	131	164	15862.5
	48	16	M	CD	131	127	99	87	111	127	13650
	48	17	M	CD	177	92	39	41	89	146	11625
	48	18	M	CD	162	116	95	100	133	167	15877.5
	48	21	M	CD	144	99	84	86	114	146	13770
	48	0.5	M	CD	158	105	56	79	98	152	13020
	48	23	M	CD	156	94	49	59	98	149	12345
	48	100	M	CD	171	89	32	62	102	161	12682.5
	48	81	M	CD	182	101	75	101	120	162	14880
	48	29	M	CD	165	111	56	72	101	146	12990
	48	30	M	CD	182	125	47	62	92	157	13035
	48	128	M	CD	204	145	76	91	128	162	15870
	48	127	M	CD	177	116	70	82	99	129	12930
	48	78	M	CD	134	113	100	108	119	121	13912.5
	48	0.16	M	CD	171	103	82	96	117	142	14145
	48	126	M	CD	121	91	81	91	128	125	13402.5
	48	487	M	C	165	126	90	49	61	137	11610
	48	488	M	C	188	120	98	71	89	149	13552.5
	48	489	M	C	195	154	89	66	84	127	13057.5
	48	490	M	C	182	132	100	61	69	127	12157.5
	48	32	M	C	221	167	32	76	106	144	14077.5
	48	33	M	C	191	132	90	122	172	195	18892.5
	48	34	M	C	185	156	127	135	149	180	18645
	48	35	M	C	185	124	95	104	123	162	15705
	48	36	M	C	216	123	89	112	142	175	17055
	48	101	M	C	188	143	101	104	134	161	16485
	48	96	M	C	165	129	122	119	149	153	16965
	48	39	M	C	142	109	90	121	132	146	15195
	48	40	M	C	151	125	122	117	142	159	16687.5
	48	84	M	C	131	98	83	89	121	132	13530
	48	42	M	C	129	105	80	95	127	132	13890
	48	118	M	C	203	143	72	77	129	173	15930
	48	44	M	C	178	123	90	109	127	153	15517.5
	48	46	M	C	142	97	51	88	118	132	12990
	48	47	M	C	198	96	39	71	132	159	14295
	48	85	M	C	166	86	70	74	126	152	13980
	48	49	M	C	181	129	81	102	141	163	16215
	48	50	M	C	186	116	80	91	137	172	15997.5
	48	51	M	C	203	102	88	109	149	163	16485
	48	52	M	C	176	126	81	86	132	163	15555
	48	53	M	C	170	124	84	100	132	151	15375
	48	54	M	C	169	99	63	72	119	147	13650
	48	55	M	C	190	99	49	62	101	177	13672.5
	48	71	M	C	162	97	48	76	112	151	13260
	48	73	M	C	184	104	58	84	113	163	14197.5
	48	125	M	C	161	119	40	77	123	155	14010
	48	75	M	C	201	124	67	103	136	168	16057.5
	48	477	F	CS	169	160	152	149	156	163	18922.5
	48	478	F	CS	127	121	114	112	119	123	14310
	48	479	F	CS	182	171	164	157	145	151	18712.5
	48	480	F	CS	184	177	173	164	169	173	20617.5
	48	481	F	CS	169	162	149	144	157	163	18870
	48	482	F	CS	167	154	148	144	153	159	18450
	48	48	F	CS	164	155	143	140	142	159	17895
	48	484	F	CS	184	173	170	165	152	155	19350
	48	485	F	CS	169	163	151	143	138	144	17617.5
	48	486	F	CS	145	134	127	119	123	132	15360
	48	104	F	CD	164	102	48	47	82	134	11280
	48	0.12	F	CD	132	117	109	77	81	127	12382.5
	48	58	F	CD	153	62	39	31	59	126	9120
	48	120	F	CD	118	101	55	65	94	120	11325
	48	119	F	CD	132	109	54	63	95	121	11572.5
	48	61	F	CD	144	112	87	66	97	140	13680
	48	0.13	F	CD	172	129	98	65	92	145	13470
	48	63	F	CD	184	130	119	88	112	132	15622.5
	48	122	F	CD	163	98	76	32	65	115	13890
	48	65	F	CD	169	116	72	49	58	101	15097.5
	48	87	F	C	170	132	99	92	112	162	15180
	48	67	F	C	163	133	111	91	104	141	14377.5
	48	123	F	C	167	139	132	102	119	153	15900
	48	69	F	C	140	119	100	101	121	138	14527.5
	48	124	F	C	159	145	132	112	117	142	15675
	60	425	M	CS	165	153	146	135	139	147	17370
	60	424	M	CS	188	172	163	152	159	167	19687.5
	60	475	M	CS	182	171	164	169	176	180	20925
	60	433	M	CS	166	151	146	139	143	156	17827.5
	60	449	M	CS	169	162	149	144	157	163	18870
	60	455	M	CS	167	155	142	133	147	159	17985
	60	445	M	CS	132	126	121	117	124	131	15030
	60	443	M	CS	153	145	137	133	135	142	16695
	60	439	M	CS	175	169	163	156	159	166	19575
	60	440	M	CS	166	157	149	141	146	155	18075
	60	405	M	CS	184	177	173	164	169	173	20617.5
	60	447	M	CS	167	162	153	149	155	161	18855
	60	435	M	CS	167	157	148	144	153	159	18495
	60	410	M	CS	127	120	115	117	123	130	14745
	60	414	M	CS	165	156	152	144	149	157	18315
	60	415	M	CS	177	170	163	159	161	173	19935
	60	450	M	CS	123	118	113	107	116	126	14122.5
	60	463	M	CS	172	169	157	151	159	165	19357.5
	60	464	M	CS	145	134	127	119	123	132	15360
	60	465	M	CS	169	163	151	143	138	144	17617.5
	60	466	M	CS	182	175	166	163	169	174	20482.5
	60	467	M	CS	163	158	152	146	144	157	18172.5
	60	468	M	CS	165	154	148	140	138	150	17542.5
	60	469	M	CS	190	186	171	164	169	176	20857.5
	60	470	M	CS	178	167	160	154	153	165	19237.5
	60	471	M	CS	156	149	137	130	135	143	16762.5
	60	472	M	CS	127	121	114	112	119	123	14310
	60	473	M	CS	182	171	164	157	145	151	18712.5
	60	474	M	CS	184	177	173	164	169	173	20617.5
	60	476	M	CS	169	162	149	144	157	163	18870
	60	492	M	CD	177	101	60	95	117	157	14265
	60	3	M	CD	132	109	54	63	95	121	11572.5
	60	4	M	CD	130	111	52	67	100	128	12015
	60	114	M	CD	162	121	67	80	119	160	14497.5
	60	7	M	CD	166	101	60	95	117	157	14182.5
	60	97	M	CD	123	97	51	66	94	137	11767.5
	60	10	M	CD	157	98	59	71	107	139	12780
	60	11	M	CD	140	110	76	69	92	136	12405
	60	0.3	M	CD	159	112	50	58	99	151	12735
	60	13	M	CD	162	111	103	132	161	164	17362.5
	60	116	M	CD	178	132	90	91	131	164	15862.5
	60	15	M	CD	131	127	99	87	111	127	13650
	60	16	M	CD	177	92	39	41	89	146	11625
	60	17	M	CD	162	116	95	100	133	167	15877.5
	60	18	M	CD	144	99	84	86	114	146	13770
	60	21	M	CD	158	105	56	79	98	152	13020
	60	0.5	M	CD	156	94	49	59	98	149	12345
	60	23	M	CD	171	89	32	62	102	161	12682.5
	60	100	M	CD	182	101	75	101	120	162	14880
	60	81	M	CD	165	111	56	72	101	146	12990
	60	29	M	CD	182	125	47	62	92	157	13035
	60	487	M	C	133	54	30	46	57	89	7755
	60	488	M	C	162	122	116	130	133	146	16102.5
	60	489	M	C	181	149	143	143	93	123	15060
	60	490	M	C	177	133	82	43	77	129	11955
	60	32	M	C	191	132	90	122	172	195	18892.5
	60	33	M	C	185	156	127	135	149	180	18645
	60	34	M	C	185	124	95	104	123	162	15705
	60	35	M	C	216	123	89	112	142	175	17055
	60	36	M	C	188	143	101	104	134	161	16485
	60	101	M	C	165	129	122	119	149	153	16965
	60	96	M	C	142	109	90	121	132	146	15195
	60	39	M	C	151	125	122	117	142	159	16687.5
	60	40	M	C	131	98	83	89	121	132	13530
	60	84	M	C	129	105	80	95	127	132	13890
	60	42	M	C	203	143	72	77	129	173	15930
	60	118	M	C	178	123	90	109	127	153	15517.5
	60	44	M	C	142	97	51	88	118	132	12990
	60	46	M	C	198	96	39	71	132	159	14295
	60	47	M	C	166	86	70	74	126	152	13980
	60	85	M	C	181	129	81	102	141	163	16215
	60	49	M	C	186	116	80	91	137	172	15997.5
	60	50	M	C	203	102	88	109	149	163	16485
	60	51	M	C	176	126	81	86	132	163	15555
	60	52	M	C	170	124	84	100	132	151	15375
	60	53	M	C	169	99	63	72	119	147	13650
	60	54	M	C	164	80	54	60	101	150	12427.5
	60	55	M	C	190	99	49	62	101	177	13672.5
	60	71	M	C	162	97	48	76	112	151	13260
	60	73	M	C	184	104	58	84	113	163	14197.5
	60	125	M	C	161	119	40	77	123	155	14010
	60	75	M	C	201	124	67	103	136	168	16057.5
	60	477	F	CS	177	128	89	52	76	114	11632.5
	60	478	F	CS	157	105	71	32	59	98	9450
	60	479	F	CS	169	124	92	37	76	137	12022.5
	60	480	F	CS	172	124	103	63	82	156	13395
	60	481	F	CS	182	137	118	72	97	139	14077.5
	60	482	F	CS	163	129	103	86	100	131	13672.5
	60	48	F	CS	165	137	100	91	112	122	14017.5
	60	484	F	CS	165	126	105	90	103	159	14685
	60	485	F	CS	188	127	99	83	92	146	13875
	60	486	F	CS	182	131	109	89	112	127	14310
	60	104	F	CD	172	89	50	72	127	149	13687.5
	60	0.12	F	CD	173	102	97	107	140	169	16207.5
	60	58	F	CD	168	139	108	92	135	156	16087.5
	60	120	F	CD	180	110	109	112	132	144	15585
	60	119	F	CD	155	108	86	95	115	129	13680
	60	61	F	CD	153	106	62	78	111	149	13470
	60	0.13	F	CD	170	111	97	107	131	157	15622.5
	60	63	F	CD	155	92	61	81	121	156	13890
	60	65	F	CD	183	92	68	88	134	166	15097.5
	60	87	F	C	194	99	70	76	102	149	13425
	60	67	F	C	175	136	73	81	121	155	14850
	60	123	F	C	151	144	99	114	127	143	15540
	60	69	F	C	167	123	97	111	134	161	16072.5
	60	124	F	C	162	113	71	99	132	153	15000

## Sheet: Figure 3C-3F
Liver Enzymes
Week	ID	Sex	Diet	Cholesterol	Triglycerides	AST	ALT
12	425	M	CS	85	122	503	263
12	424	M	CS	58	101	345	418
12	475	M	CS	63	115	82	45
12	433	M	CS	99	68	175	204
12	449	M	CS	77	92	249	300
12	455	M	CS	62	110	181	256
12	445	M	CS	71	59	475	524
12	443	M	CS	64	136	350	299
12	439	M	CS	100	123	137	83
12	440	M	CS	65	120	156	117
12	405	M	CS	51	75	270	250
12	447	M	CS	60	117	175	147
12	435	M	CS	88	81	142	118
12	410	M	CS	99	124	209	177
12	414	M	CS	98	89	120	94
12	415	M	CS	57	116	241	112
12	450	M	CS	79	52	503	263
12	463	M	CS	65	66	345	418
12	464	M	CS	96	105	82	45
12	465	M	CS	57	101	175	204
12	466	M	CS	69	79	249	300
12	467	M	CS	53	73	181	256
12	468	M	CS	85	124	475	524
12	469	M	CS	55	118	350	299
12	470	M	CS	88	46	137	83
12	471	M	CS	74	84	156	117
12	472	M	CS	63	48	270	250
12	473	M	CS	65	91	175	147
12	474	M	CS	55	47	463	513
12	476	M	CS	75	72	463	513
12	492	M	CD	72	105	342	399
12	493	M	CD	72	62	390	384
12	494	M	CD	61	69	660	775
12	495	M	CD	79	91	458	508
12	496	M	CD	35	91	302	346
12	1	M	CD	95	96	257	31
12	2	M	CD	109	62	618	755
12	3	M	CD	111	78	793	---
12	4	M	CD	103	66	653	810
12	20	M	CD	82	66	---	---
12	114	M	CD	---	---	---	---
12	7	M	CD	81	55	346	450
12	8	M	CD	57	52	164	99
12	97	M	CD	104	59	513	603
12	10	M	CD	104	75	767	931
12	11	M	CD	98	61	601	774
12	0.3	M	CD	85	65	365	430
12	13	M	CD	81	52	555	624
12	116	M	CD	78	46	421	491
12	15	M	CD	82	56	494	545
12	16	M	CD	102	71	249	262
12	17	M	CD	57	59	---	198
12	18	M	CD	45	55	436	629
12	21	M	CD	88	125	---	415
12	0.5	M	CD	---	---	---	---
12	23	M	CD	120	75	738	708
12	24	M	CD	---	114	---	387
12	100	M	CD	73	75	560	496
12	81	M	CD	---	---	---	---
12	82	M	CD	110	96	---	633
12	28	M	CD	---	84	732	646
12	29	M	CD	55	91	---	---
12	30	M	CD	---	80	688	508
12	128	M	CD	51	101	317	178
12	127	M	CD	68	88	248	150
12	78	M	CD	72	84	399	416
12	0.16	M	CD	---	118	---	323
12	487	M	C	36	99	133	32
12	488	M	C	88	104	158	19
12	489	M	C	73	84	99	37
12	490	M	C	86	128	160	3
12	491	M	C	68	133	78	9
12	0.7	M	C	---	133	---	3
12	32	M	C	---	---	---	---
12	33	M	C	---	138	---	3
12	34	M	C	170	118	63	3
12	35	M	C	---	146	---	3
12	36	M	C	---	91	---	26
12	101	M	C	85	118	---	24
12	96	M	C	108	144	---	16
12	39	M	C	141	146	98	11
12	40	M	C	---	163	---	---
12	84	M	C	108	160	141	4
12	42	M	C	---	145	---	19
12	118	M	C	---		---	33
12	44	M	C	45	88	---	180
12	45	M	C	---	113	---	---
12	46	M	C	---	90	---	32
12	47	M	C	---	171	---	13
12	85	M	C	109	100	---	12
12	49	M	C	---		---	---
12	50	M	C	---	158	---	---
12	51	M	C	---		---	---
12	52	M	C	---	137	---	3
12	53	M	C	99	160	---	---
12	54	M	C	---	120	---	14
12	55	M	C	---	159	---	3
12	71	M	C	76	73	133	32
12	0.15	M	C	93	105	158	19
12	73	M	C	---	138	---	---
12	125	M	C	82	111	160	3
12	75	M	C	103	142	---	9
12	477	F	CS	55	95	377	345
12	478	F	CS	50	70	661	362
12	479	F	CS	96	82	593	473
12	480	F	CS	95	80	510	440
12	481	F	CS	72	108	338	323
12	482	F	CS	52	105	581	286
12	48	F	CS	72	62	484	439
12	484	F	CS	89	48	334	226
12	485	F	CS	82	77	504	257
12	486	F	CS	77	97	472	424
12	104	F	CD	---	85	---	289
12	0.12	F	CD	86	81	322	217
12	58	F	CD	---	94	---	210
12	120	F	CD	102	93	---	319
12	119	F	CD	67	104	---	414
12	61	F	CD	82	95	403	312
12	0.13	F	CD	99	73	571	347
12	63	F	CD	117	83	274	212
12	122	F	CD	100	61		253
12	65	F	CD	81	81	473	370
12	87	F	C	84	81	116	34
12	67	F	C	71	---	---	---
12	123	F	C	---	95	---	15
12	69	F	C	87	101	---	17
12	124	F	C	87	108	164	16
24	425	M	CS	119	113	444	457
24	424	M	CS	113	139	693	274
24	475	M	CS	105	81	589	432
24	433	M	CS	94	62	345	419
24	449	M	CS	97	89	370	239
24	455	M	CS	113	100	387	442
24	445	M	CS	105	126	305	370
24	443	M	CS	103	105	729	657
24	439	M	CS	114	139	370	668
24	440	M	CS	99	106	554	434
24	405	M	CS	100	141	436	583
24	447	M	CS	106	135	886	564
24	435	M	CS	115	91	891	502
24	410	M	CS	120	94	731	609
24	414	M	CS	116	122	431	550
24	415	M	CS	100	135	581	678
24	450	M	CS	117	125	723	468
24	463	M	CS	97	55	869	357
24	464	M	CS	113	110	821	219
24	465	M	CS	97	97	366	335
24	466	M	CS	106	120	710	534
24	467	M	CS	118	125	885	398
24	468	M	CS	98	86	564	225
24	469	M	CS	99	134	699	510
24	470	M	CS	119	134	527	450
24	471	M	CS	116	93	325	662
24	472	M	CS	98	73	818	649
24	473	M	CS	91	88	740	606
24	474	M	CS	105	75	578	650
24	476	M	CS	112	134	531	396
24	492	M	CD	53	90	556	336
24	493	M	CD	72	66	696	626
24	494	M	CD	48	107	507	461
24	495	M	CD	89	119	500	614
24	496	M	CD	51	115	770	857
24	1	M	CD	63	117	399	102
24	2	M	CD	66	114	896	643
24	3	M	CD	60	117	804	932
24	4	M	CD	46	45	912	876
24	114	M	CD	85	114	679	794
24	7	M	CD	60	66	572	612
24	97	M	CD	59	84	798	856
24	10	M	CD	32	82	924	989
24	11	M	CD	72	119	896	837
24	0.3	M	CD	70	49	599	602
24	13	M	CD	76	92	722	715
24	116	M	CD	78	74	643	678
24	15	M	CD	75	116	613	649
24	16	M	CD	60	50	538	415
24	17	M	CD	79	62	767	499
24	18	M	CD	41	102	639	786
24	21	M	CD	45	89	738	691
24	0.5	M	CD	30	76	513	702
24	23	M	CD	40	63	941	879
24	100	M	CD	53	92	736	631
24	81	M	CD	68	107	742	699
24	82	M	CD	77	90	633	759
24	29	M	CD	31	47	732	812
24	30	M	CD	76	104	844	702
24	128	M	CD	52	46	589	512
24	127	M	CD	51	82	417	321
24	78	M	CD	85	112	632	587
24	0.16	M	CD	68	106	405	507
24	126	M	CD	61	119	441	491
24	487	M	C	56	142	403	233
24	488	M	C	42	117	152	17
24	489	M	C	58	114	99	20
24	490	M	C	67	83	103	34
24	491	M	C	79	93	114	17
24	32	M	C	73	126	72	26
24	33	M	C	79	96	56	15
24	34	M	C	91	95	71	25
24	35	M	C	77	122	63	38
24	36	M	C	37	113	74	42
24	101	M	C	97	112	54	37
24	96	M	C	41	119	79	25
24	39	M	C	61	136	113	31
24	40	M	C	61	142	124	33
24	84	M	C	42	107	159	21
24	42	M	C	56	95	142	49
24	118	M	C	53	84	99	58
24	44	M	C	83	126	69	211
24	47	M	C	92	60	138	31
24	85	M	C	64	117	126	26
24	49	M	C	65	119	129	21
24	50	M	C	75	91	133	19
24	51	M	C	71	105	141	15
24	52	M	C	74	122	152	17
24	53	M	C	98	58	99	20
24	54	M	C	85	120	103	34
24	55	M	C	80	104	114	17
24	71	M	C	83	104	148	49
24	0.15	M	C	71	132	162	32
24	73	M	C	41	110	155	34
24	125	M	C	67	139	176	19
24	75	M	C	87	117	166	21
24	477	F	CS	91	101	829	439
24	478	F	CS	102	109	514	475
24	479	F	CS	97	143	408	495
24	480	F	CS	103	56	681	417
24	481	F	CS	103	74	792	509
24	482	F	CS	90	99	740	373
24	48	F	CS	101	84	600	800
24	484	F	CS	110	118	831	321
24	485	F	CS	111	61	360	476
24	486	F	CS	103	58	429	470
24	104	F	CD	76	49	322	412
24	0.12	F	CD	86	101	517	468
24	58	F	CD	70	101	560	522
24	120	F	CD	89	51	319	425
24	119	F	CD	47	49	547	601
24	61	F	CD	75	101	614	589
24	0.13	F	CD	88	65	742	643
24	63	F	CD	64	112	497	531
24	122	F	CD	50	106	453	558
24	65	F	CD	74	104	590	499
24	87	F	C	87	120	135	53
24	67	F	C	47	136	126	37
24	123	F	C	56	82	88	29
24	69	F	C	35	69	108	35
24	124	F	C	80	58	172	41
36	425	M	CS	132	116	772	820
36	424	M	CS	132	154	776	719
36	475	M	CS	134	165	698	627
36	433	M	CS	125	119	605	698
36	449	M	CS	118	112	987	746
36	455	M	CS	124	131	621	683
36	445	M	CS	130	160	707	691
36	443	M	CS	126	108	794	729
36	439	M	CS	117	122	856	618
36	440	M	CS	125	153	960	694
36	405	M	CS	135	157	640	612
36	447	M	CS	124	106	650	603
36	435	M	CS	134	148	866	533
36	410	M	CS	122	118	664	718
36	414	M	CS	130	144	706	669
36	415	M	CS	130	161	921	685
36	450	M	CS	127	148	716	791
36	463	M	CS	134	116	628	527
36	464	M	CS	126	121	757	639
36	465	M	CS	119	152	600	648
36	466	M	CS	123	125	565	812
36	467	M	CS	124	100	927	633
36	468	M	CS	134	104	951	601
36	469	M	CS	129	134	811	610
36	470	M	CS	116	154	882	597
36	471	M	CS	129	152	641	517
36	472	M	CS	121	163	736	603
36	473	M	CS	124	106	633	681
36	474	M	CS	119	102	789	749
36	476	M	CS	131	119	546	843
36	492	M	CD	37	49	729	621
36	493	M	CD	36	87	839	731
36	494	M	CD	83	95	885	738
36	495	M	CD	68	108	962	861
36	496	M	CD	48	117	741	637
36	1	M	CD	38	105	790	684
36	3	M	CD	82	112	697	775
36	4	M	CD	46	62	658	708
36	114	M	CD	49	90	702	746
36	7	M	CD	78	97	681	716
36	97	M	CD	63	71	768	741
36	10	M	CD	41	60	556	636
36	11	M	CD	83	98	696	626
36	0.3	M	CD	71	106	507	461
36	13	M	CD	35	108	500	614
36	116	M	CD	41	49	770	857
36	15	M	CD	81	86	603	633
36	16	M	CD	47	68	592	635
36	17	M	CD	72	78	778	745
36	18	M	CD	47	48	621	584
36	21	M	CD	56	66	669	641
36	0.5	M	CD	77	54	728	678
36	23	M	CD	31	101	882	519
36	100	M	CD	89	58	808	746
36	81	M	CD	88	102	921	843
36	82	M	CD	54	85	738	706
36	29	M	CD	39	100	897	789
36	30	M	CD	38	74	786	671
36	128	M	CD	41	96	624	597
36	127	M	CD	66	78	868	698
36	78	M	CD	74	45	704	637
36	0.16	M	CD	88	49	609	523
36	126	M	CD	85	107	705	692
36	487	M	C	53	103	103	71
36	488	M	C	71	76	114	82
36	489	M	C	88	96	153	69
36	490	M	C	42	124	142	83
36	491	M	C	53	139	109	93
36	32	M	C	49	96	121	23
36	33	M	C	91	56	123	16
36	34	M	C	86	98	105	19
36	35	M	C	66	127	173	21
36	36	M	C	72	83	177	21
36	101	M	C	71	90	183	82
36	96	M	C	89	78	102	96
36	39	M	C	73	122	95	92
36	40	M	C	79	137	127	32
36	84	M	C	74	85	154	25
36	42	M	C	62	132	184	22
36	118	M	C	67	89	97	28
36	44	M	C	92	102	145	78
36	46	M	C	68	118	165	26
36	47	M	C	68	90	173	23
36	85	M	C	96	97	146	23
36	49	M	C	45	139	150	24
36	50	M	C	88	62	148	29
36	51	M	C	78	99	98	22
36	52	M	C	40	79	180	30
36	53	M	C	69	118	171	23
36	54	M	C	39	59	162	52
36	55	M	C	84	138	53	73
36	71	M	C	52	101	51	42
36	73	M	C	76	91	35	31
36	125	M	C	51	129	49	25
36	75	M	C	38	83	57	26
36	477	F	CS	121	106	709	725
36	478	F	CS	119	156	660	943
36	479	F	CS	126	101	660	782
36	480	F	CS	115	68	796	912
36	481	F	CS	118	141	934	657
36	482	F	CS	126	99	973	794
36	48	F	CS	117	96	602	879
36	484	F	CS	116	62	986	828
36	485	F	CS	117	56	552	921
36	486	F	CS	128	83	771	706
36	104	F	CD	78	78	808	1000
36	0.12	F	CD	87	112	811	931
36	58	F	CD	45	48	809	1000
36	120	F	CD	41	108	912	968
36	119	F	CD	60	106	966	833
36	61	F	CD	33	62	513	478
36	0.13	F	CD	63	86	799	657
36	63	F	CD	70	106	764	723
36	122	F	CD	86	59	926	818
36	65	F	CD	46	92	694	478
36	87	F	C	92	55	105	200
36	67	F	C	46	124	56	62
36	123	F	C	37	68	83	97
36	69	F	C	82	60	58	49
36	124	F	C	60	75	49	76
48	425	M	CS	145	131	808	1000
48	424	M	CS	130	133	979	931
48	475	M	CS	143	153	910	1000
48	433	M	CS	144	121	796	968
48	449	M	CS	144	127	800	833
48	455	M	CS	130	136	780	794
48	445	M	CS	143	157	888	879
48	443	M	CS	136	154	746	346
48	439	M	CS	138	163	711	458
48	440	M	CS	141	118	782	706
48	405	M	CS	130	167	855	708
48	447	M	CS	141	147	737	746
48	435	M	CS	131	159	722	716
48	410	M	CS	129	160	863	741
48	414	M	CS	126	140	804	636
48	415	M	CS	141	154	914	626
48	450	M	CS	135	168	940	461
48	463	M	CS	145	118	864	614
48	464	M	CS	125	120	938	857
48	465	M	CS	125	124	795	633
48	466	M	CS	140	159	865	635
48	467	M	CS	135	165	827	745
48	468	M	CS	128	157	846	584
48	469	M	CS	144	125	872	641
48	470	M	CS	137	156	710	678
48	471	M	CS	139	122	702	519
48	472	M	CS	127	134	735	746
48	473	M	CS	125	165	956	603
48	474	M	CS	132	139	985	681
48	476	M	CS	133	139	770	749
48	492	M	CD	67	55	778	745
48	1	M	CD	70	107	658	713
48	3	M	CD	53	80	770	967
48	4	M	CD	69	59	689	806
48	5	M	CD	79	55	456	813
48	114	M	CD	61	107	489	891
48	7	M	CD	49	68	456	678
48	97	M	CD	31	94	559	768
48	10	M	CD	39	120	707	1000
48	11	M	CD	82	87	823	681
48	0.3	M	CD	54	58	702	869
48	13	M	CD	33	85	899	937
48	116	M	CD	48	64	968	338
48	15	M	CD	41	63	722	722
48	16	M	CD	68	59	687	691
48	17	M	CD	62	71	600	598
48	18	M	CD	40	57	721	816
48	21	M	CD	74	101	627	876
48	0.5	M	CD	51	82	581	639
48	23	M	CD	72	69	902	446
48	100	M	CD	73	67	923	419
48	81	M	CD	86	45	859	523
48	29	M	CD	84	95	929	299
48	30	M	CD	87	50	987	792
48	128	M	CD	34	102	962	461
48	127	M	CD	74	69	981	395
48	78	M	CD	79	63	756	759
48	0.16	M	CD	52	100	867	632
48	126	M	CD	44	96	715	729
48	487	M	C	35	97	165	26
48	488	M	C	82	139	173	23
48	489	M	C	68	117	146	23
48	490	M	C	78	79	150	24
48	32	M	C	80	59	76	25
48	33	M	C	35	87	14	22
48	34	M	C	46	110	110	23
48	35	M	C	49	133	81	24
48	36	M	C	92	115	79	23
48	101	M	C	52	75	93	125
48	96	M	C	89	76	112	100
48	39	M	C	56	72	109	102
48	40	M	C	95	137	57	37
48	84	M	C	67	135	62	39
48	42	M	C	39	138	96	32
48	118	M	C	36	74	101	38
48	44	M	C	72	105	152	92
48	46	M	C	63	95	77	46
48	47	M	C	95	140	83	53
48	85	M	C	41	75	68	33
48	49	M	C	74	96	66	54
48	50	M	C	78	105	72	59
48	51	M	C	42	114	99	42
48	52	M	C	50	60	110	44
48	53	M	C	67	82	21	62
48	54	M	C	38	47	91	121
48	55	M	C	53	70	79	52
48	71	M	C	48	103	94	132
48	73	M	C	62	71	42	27
48	125	M	C	64	88	61	31
48	75	M	C	52	77	74	46
48	477	F	CS	126	126	581	639
48	478	F	CS	140	169	902	927
48	479	F	CS	145	134	923	819
48	480	F	CS	139	138	859	723
48	481	F	CS	129	151	929	899
48	482	F	CS	139	135	987	792
48	48	F	CS	138	127	962	861
48	484	F	CS	144	123	669	641
48	485	F	CS	125	138	728	678
48	486	F	CS	126	115	882	919
48	104	F	CD	62	72	1000	1000
48	0.12	F	CD	54	86	809	1000
48	58	F	CD	41	62	1000	1000
48	120	F	CD	30	93	933	1000
48	119	F	CD	83	113	834	913
48	61	F	CD	43	66	659	627
48	0.13	F	CD	40	96	836	716
48	63	F	CD	52	98	629	834
48	122	F	CD	77	86	818	867
48	65	F	CD	65	55	658	624
48	87	F	C	67	113	123	59
48	67	F	C	77	123	98	61
48	123	F	C	81	130	132	47
48	69	F	C	70	126	96	61
48	124	F	C	62	77	84	49
60	425	M	CS	131	125	957	852
60	424	M	CS	135	153	935	967
60	475	M	CS	142	156	929	868
60	433	M	CS	140	162	948	887
60	449	M	CS	153	168	933	884
60	455	M	CS	148	138	983	897
60	445	M	CS	149	154	932	875
60	443	M	CS	142	172	833	909
60	439	M	CS	142	138	881	957
60	440	M	CS	148	158	805	901
60	405	M	CS	132	170	908	867
60	447	M	CS	146	135	812	874
60	435	M	CS	151	138	824	938
60	410	M	CS	138	167	944	877
60	414	M	CS	151	132	984	975
60	415	M	CS	154	137	931	963
60	450	M	CS	152	164	932	976
60	463	M	CS	132	167	976	853
60	464	M	CS	136	135	936	999
60	465	M	CS	137	161	802	875
60	466	M	CS	132	168	860	984
60	467	M	CS	141	153	803	905
60	468	M	CS	134	132	879	936
60	469	M	CS	151	125	852	949
60	470	M	CS	147	162	896	906
60	471	M	CS	151	136	956	854
60	472	M	CS	136	147	984	863
60	473	M	CS	153	143	892	919
60	474	M	CS	130	138	956	959
60	476	M	CS	153	162	803	954
60	492	M	CD	87	78	1000	1000
60	3	M	CD	66	76	610	967
60	4	M	CD	42	73	689	1000
60	5	M	CD	56	94	756	961
60	114	M	CD	62	62	597	932
60	7	M	CD	42	97	665	975
60	97	M	CD	88	82	446	1000
60	10	M	CD	47	111	489	987
60	11	M	CD	30	69	566	942
60	0.3	M	CD	60	119	578	1000
60	13	M	CD	71	65	611	1000
60	116	M	CD	82	84	596	999
60	15	M	CD	79	55	653	999
60	16	M	CD	77	56	608	951
60	17	M	CD	89	55	489	1000
60	18	M	CD	45	88	566	1000
60	21	M	CD	56	63	503	942
60	0.5	M	CD	70	81	480	1000
60	23	M	CD	59	87	420	1000
60	100	M	CD	41	59	477	1000
60	81	M	CD	78	104	691	1000
60	29	M	CD	67	54	389	951
60	30	M	CD	86	100	444	951
60	487	M	C	52	83	72	59
60	488	M	C	40	79	99	42
60	489	M	C	92	126	110	44
60	490	M	C	51	91	21	62
60	32	M	C	67	70	47	22
60	33	M	C	37	100	53	57
60	34	M	C	77	126	71	95
60	35	M	C	41	61	73	47
60	36	M	C	70	140	93	96
60	101	M	C	89	68	57	47
60	96	M	C	95	63	52	92
60	39	M	C	42	101	75	68
60	40	M	C	63	68	92	49
60	84	M	C	36	85	101	61
60	42	M	C	79	86	119	48
60	118	M	C	46	84	95	61
60	44	M	C	72	77	71	79
60	46	M	C	46	144	83	62
60	47	M	C	66	97	104	73
60	85	M	C	66	68	132	66
60	49	M	C	40	133	62	96
60	50	M	C	76	131	105	98
60	51	M	C	63	133	91	101
60	52	M	C	41	139	72	62
60	53	M	C	51	100	96	121
60	54	M	C	47	122	71	98
60	55	M	C	70	83	104	97
60	71	M	C	65	92	114	102
60	73	M	C	40	56	71	47
60	125	M	C	86	81	76	38
60	75	M	C	63	99	92	59
60	477	F	CS	153	139	446	1000
60	478	F	CS	144	155	489	987
60	479	F	CS	135	150	566	942
60	480	F	CS	149	164	578	1000
60	481	F	CS	130	162	611	1000
60	482	F	CS	140	133	477	1000
60	48	F	CS	148	125	691	1000
60	484	F	CS	150	172	389	951
60	485	F	CS	148	129	444	951
60	486	F	CS	155	150	902	446
60	104	F	CD	88	120	809	1000
60	0.12	F	CD	47	106	1000	1000
60	58	F	CD	65	99	931	1000
60	120	F	CD	45	72	833	913
60	119	F	CD	47	70	567	975
60	61	F	CD	67	89	561	1000
60	0.13	F	CD	62	119	526	832
60	63	F	CD	54	95	682	967
60	65	F	CD	33	57	657	723
60	87	F	C	93	99	123	82
60	67	F	C	43	139	91	62
60	123	F	C	66	92	135	93
60	69	F	C	87	125	102	57
60	124	F	C	90	117	122	77

## Sheet: Figure 4
			Midpoint					Endpoint
ID	Sex	Diet	Steatosis	Ballooning	Inflammation	Fibrosis	Liver Phenotype	Steatosis	Ballooning	Inflammation	Fibrosis	Liver Phenotype	Nodules	Early Death?
184	M	C	0	0	0	0	Normal	0	0	0	0	Normal	No nodules
185	M	C	0	0	0	0	Normal	0	0	0	0	Normal	No nodules
186	M	C	0	0	0	0	Normal	0	0	0	0	Normal	No nodules
187	M	C	0	0	0	0	Normal	0	0	0	0	Normal	No nodules
188	M	C	0	0	0	0	Normal	0	0	0	0	Normal	No nodules
0.7	M	C	0	0	0	0	Normal	0	0	0	0	Normal	No nodules	X
32	M	C	0	0	0	0	Normal	0	0	0	0	Normal	No nodules
33	M	C	0	0	0	0	Normal	0	0	0	0	Normal	No nodules
34	M	C	0	0	0	0	Normal	0	0	0	0	Normal	No nodules
35	M	C	0	0	0	0	Normal	0	0	0	0	Normal	No nodules
36	M	C	0	0	0	0	Normal	0	0	0	0	Normal	No nodules
101	M	C	0	0	0	0	Normal	0	0	0	0	Normal	No nodules
96	M	C	0	0	0	0	Normal	0	0	0	0	Normal	No nodules
39	M	C	0	0	0	0	Normal	0	0	0	0	Normal	No nodules
40	M	C	0	0	0	0	Normal	0	0	0	0	Normal	No nodules
84	M	C	0	0	0	0	Normal	0	0	0	0	Normal	No nodules
42	M	C	0	0	0	0	Normal	0	0	0	0	Normal	No nodules
118	M	C	0	0	0	0	Normal	0	0	0	0	Normal	No nodules
44	M	C	0	0	0	0	Normal	0	0	0	0	Normal	No nodules
45	M	C	0	0	0	0	Normal	0	0	0	0	Normal	No nodules	X
47	M	C	0	0	0	0	Normal	0	0	0	0	Normal	No nodules
85	M	C	0	0	0	0	Normal	0	0	0	0	Normal	No nodules
49	M	C	0	0	0	0	Normal	0	0	0	0	Normal	No nodules
50	M	C	0	0	0	0	Normal	0	0	0	0	Normal	No nodules
51	M	C	0	0	0	0	Normal	0	0	0	0	Normal	No nodules
52	M	C	0	0	0	0	Normal	0	0	0	0	Normal	No nodules
53	M	C	0	0	0	0	Normal	0	0	0	0	Normal	No nodules
54	M	C	0	0	0	0	Normal	0	0	0	0	Normal	No nodules
55	M	C	0	0	0	0	Normal	0	0	0	0	Normal	No nodules
71	M	C	0	0	0	0	Normal	0	0	0	0	Normal	No nodules
0.15	M	C	0	0	0	0	Normal	0	0	0	0	Normal	No nodules
73	M	C	0	0	0	0	Normal	0	0	0	0	Normal	No nodules
125	M	C	0	0	0	0	Normal	0	0	0	0	Normal	No nodules
75	M	C	0	0	0	0	Normal	0	0	0	0	Normal	No nodules
179	M	CD	1	1	1	1	NASH	1	1	1	1	NASH	Dysplastic
180	M	CD	2	2	2	1	NASH	2	2	2	1	NASH	Dysplastic
181	M	CD	1	2	1	1	NASH	2	1	2	1	NASH	Dysplastic
182	M	CD	2	1	1	1	NASH	2	2	1	1	NASH	Dysplastic
183	M	CD	1	2	1	1	NASH	1	1	1	1	NASH	Dysplastic
28	M	CD	1	2	2	2	NASH	3	1	2	1	NASH	No nodules	X
3	M	CD	2	2	2	2	NASH	1	1	1	1	NASH	Dysplastic
4	M	CD	3	2	1	1	NASH	1	1	1	1	NASH	Dysplastic
0.1	M	CD	1	1	2	1	NASH	2	1	1	2	NASH	No nodules	X
114	M	CD	1	2	1	1	NASH	1	2	1	1	NASH	Dysplastic
0.2	M	CD	2	2	1	2	NASH	2	1	1	1	NASH	HCC
8	M	CD	1	1	2	1	NASH	1	0	2	2	NASH	No nodules	X
9	M	CD	2	1	1	2	NASH	2	1	1	1	NASH	HCC
10	M	CD	3	1	1	1	NASH	2	2	2	2	NASH	HCC
11	M	CD	1	2	1	1	NASH	2	1	2	2	NASH	Dysplastic
0.3	M	CD	2	1	2	3	NASH	1	1	1	2	NASH	HCC
13	M	CD	2	1	1	2	NASH	1	1	1	1	NASH	HCC
116	M	CD	3	1	1	1	NASH	2	2	2	2	NASH	HCC
15	M	CD	1	1	1	2	NASH	2	1	2	2	NASH	HCC
16	M	CD	2	1	1	2	NASH	2	2	1	1	NASH	HCC
17	M	CD	1	2	2	2	NASH	1	1	1	1	NASH	Dysplastic
18	M	CD	2	2	1	2	NASH	1	1	1	1	NASH	Dysplastic
0	M	CD	3	1	1	2	NASH	2	1	1	1	NASH	Dysplastic
0.5	M	CD	1	2	1	2	NASH	3	1	1	3	NASH	HCC
23	M	CD	3	1	1	1	NASH	2	1	1	1	NASH	HCC
100	M	CD	1	1	2	1	NASH	2	2	1	1	NASH	HCC
81	M	CD	2	2	1	1	NASH	1	2	2	2	NASH	HCC
82	M	CD	3	1	1	2	NASH	1	1	2	1	NASH	HCC
29	M	CD	1	2	1	2	NASH	1	2	2	1	NASH	HCC
0.1	M	CD	3	2	1	1	NASH	2	1	1	2	NASH	Dysplastic	X
128	M	CD	2	1	1	1	NASH	2	1	1	1	NASH	HCC	X
127	M	CD	1	1	1	2	NASH	2	1	2	1	NASH	Dysplastic	X
78	M	CD	2	1	2	1	NASH	1	2	1	1	NASH	Dysplastic	X
0.16	M	CD	3	1	1	1	NASH	2	2	2	2	NASH	HCC	X
126	M	CD	2	0	2	1	NAFLD	2	1	2	1	NASH	Dysplastic	X
148	M	CS	2	2	1	1	NASH	3	1	2	2	NASH	Dysplastic
149	M	CS	2	2	1	1	NASH	3	1	2	2	NASH	Dysplastic
151	M	CS	1	1	1	1	NASH	2	1	2	2	NASH	HCC
152	M	CS	2	2	2	1	NASH	2	2	1	2	NASH	HCC
153	M	CS	1	2	1	1	NASH	3	1	2	2	NASH	HCC
154	M	CS	2	1	1	1	NASH	3	2	2	2	NASH	Dysplastic
155	M	CS	1	2	1	1	NASH	3	2	3	2	NASH	Dysplastic
156	M	CS	1	2	1	1	NASH	3	2	3	1	NASH	Dysplastic
157	M	CS	1	2	1	1	NASH	2	2	3	1	NASH	Dysplastic
158	M	CS	2	2	2	1	NASH	2	1	1	2	NASH	HCC
159	M	CS	1	2	1	1	NASH	2	2	1	1	NASH	Dysplastic
160	M	CS	1	1	1	1	NASH	2	2	1	1	NASH	Dysplastic
161	M	CS	2	2	1	1	NASH	3	2	1	2	NASH	Dysplastic
162	M	CS	2	2	2	2	NASH	2	2	2	3	NASH	HCC
163	M	CS	2	2	2	1	NASH	3	1	1	2	NASH	HCC
164	M	CS	2	2	1	1	NASH	2	2	2	1	NASH	HCC
165	M	CS	2	1	1	1	NASH	2	2	3	1	NASH	Dysplastic
166	M	CS	2	2	1	1	NASH	2	2	3	2	NASH	HCC
167	M	CS	2	1	1	1	NASH	2	2	2	2	NASH	HCC
168	M	CS	2	2	2	1	NASH	1	1	2	2	NASH	HCC
169	M	CS	1	1	1	1	NASH	3	2	3	1	NASH	HCC
170	M	CS	1	1	1	2	NASH	3	1	3	3	NASH	HCC
171	M	CS	1	1	1	1	NASH	3	2	3	1	NASH	Dysplastic
172	M	CS	2	1	1	1	NASH	2	2	2	1	NASH	Dysplastic
173	M	CS	2	1	2	1	NASH	2	2	1	2	NASH	HCC
174	M	CS	2	1	1	1	NASH	2	2	1	2	NASH	HCC
175	M	CS	1	1	1	2	NASH	3	1	3	3	NASH	HCC
176	M	CS	1	1	2	1	NASH	3	1	1	2	NASH	HCC
177	M	CS	2	2	1	1	NASH	3	1	1	1	NASH	Dysplastic
178	M	CS	2	2	1	1	NASH	3	2	1	1	NASH	Dysplastic
87	F	C	0	0	0	0	Normal	0	0	0	0	Normal	No nodules
67	F	C	0	0	0	0	Normal	0	0	0	0	Normal	No nodules
123	F	C	0	0	1	0	Normal	0	0	0	0	Normal	No nodules
69	F	C	0	0	0	0	Normal	0	0	0	0	Normal	No nodules
124	F	C	0	0	0	0	Normal	0	0	0	0	Normal	No nodules
104	F	CD	3	0	1	1	NAFLD	1	2	1	2	NASH	Dysplastic
0.12	F	CD	2	1	2	2	NASH	2	2	2	1	NASH	Dysplastic
58	F	CD	3	0	2	1	NAFLD	1	1	1	1	NASH	Dysplastic
120	F	CD	2	0	1	1	NAFLD	2	1	1	2	NASH	Dysplastic
119	F	CD	2	2	1	1	NASH	1	2	1	1	NASH	Dysplastic
61	F	CD	2	1	2	3	NASH	2	2	2	2	NASH	Dysplastic
0.13	F	CD	1	1	2	1	NASH	1	2	1	1	NASH	Dysplastic
63	F	CD	2	1	1	1	NASH	1	2	2	1	NASH	Dysplastic
122	F	CD	3	1	1	2	NASH	2	1	2	2	NASH	Dysplastic
65	F	CD	2	1	1	1	NASH	2	2	2	1	NASH	Dysplastic
189	F	CS	1	2	1	1	NASH	2	2	3	1	NASH	HCC
190	F	CS	1	2	1	1	NASH	2	1	1	2	NASH	Dysplastic
191	F	CS	2	2	2	1	NASH	2	2	1	3	NASH	HCC
192	F	CS	1	2	1	1	NASH	2	2	1	2	NASH	HCC
193	F	CS	1	1	2	1	NASH	3	2	1	1	NASH	Dysplastic
194	F	CS	1	1	1	1	NASH	2	2	2	1	NASH	Dysplastic
195	F	CS	1	1	1	1	NASH	3	1	1	2	NASH	HCC
196	F	CS	2	2	1	1	NASH	2	2	2	2	NASH	Dysplastic
197	F	CS	2	1	1	1	NASH	2	2	3	2	NASH	Dysplastic
198	F	CS	2	2	1	1	NASH	2	2	3	1	NASH	HCC

## Sheet: Figure 5 & S2 Fig
	Fatty acid \ Sample ID	184	185	186	55	51	44	14	13	10	15	12	29	153	151	176	169	166
24 weeks plasma	Dodecanoic acid	2.25523	1.44786	1.59037	1.63954	1.94132	3.78475	2.44224	2.51292	3.18189	1.78338	1.38845	3.95319	1.65516	2.31197	1.57817	2.37141	2.94324
	Myristic acid	8.99401	4.05518	5.11675	6.46211	7.49089	6.71391	4.77954	11.1571	8.29078	3.84715	3.06166	5.72902	5.62227	7.66809	6.12251	4.73582	6.31374
	Pentadecanoic acid	2.61289	1.41248	1.62221	1.89143	2.3412	2.39972	1.72336	1.95853	1.92627	1.18831	1.09607	1.95908	1.70192	1.64628	1.90256	1.95382	1.99037
	Palmitoleic acid	115.48	33.9309	86.6395	122.492	114.159	103.71	41.2214	252.169	137.089	39.5897	30.823	68.8687	57.5969	87.9647	60.4936	31.789	51.6607
	Palmitic acid	74.5399	45.9496	74.8022	67.1804	72.7677	61.2733	68.7833	79.8922	60.396	63.4172	54.1094	62.7336	58.2369	69.6537	100.399	70.7785	69.9003
	Heptadecenoic acid	5.15826	1.85246	3.76406	4.19768	6.26427	4.68316	2.71571	4.80314	3.57947	2.79695	2.52921	4.50232	2.91771	3.04417	3.52739	2.92568	3.00597
	Heptadecanoic acid	3.52927	1.7138	3.26672	3.24392	4.26967	3.31001	2.29104	1.86466	2.0058	1.79191	1.8423	2.04666	1.98299	2.5736	3.00509	2.29612	2.50447
	Octadecatetraenoic acid (Stearidonic acid)	0.0589497	0.00453224	0.049219	0.0503555	0.0359522	0.0453655	0.00590036	0.0156289	0.010505	0.00950908	0.00428497	0.00907969	0.00537631	0.0101738
	Linolenic acid (gamma)	0.271162	0.0557185	0.204579	0.200821	0.296398	0.218069	0.0490757	0.174267	0.112669	0.141553	0.0816834	0.170159	0.0760107	0.0993724	0.0810885	0.0757315	0.078724
	Linolenic acid (alpha)	0.275701	0.0510773	0.203675	0.218815	0.278275	0.215006	0.0473168	0.162849	0.125929	0.126908	0.0822712	0.174571	0.071693	0.0942119	0.0804774	0.0619937	0.0527734
	Linoleic acid	32.406	11.4041	24.1027	24.6661	31.7243	24.6491	12.2705	18.6185	16.8795	25.3235	19.251	31.381	16.7337	15.5664	17.9385	19.3502	18.9746
	Oleic acid	360.798	221.752	227.56	305.224	343.534	311.145	316.185	553.914	368.625	370.412	300.379	487.071	305.56	337.131	424.598	340.021	369.496
	Stearic acid	48.1695	34.1288	48.2182	43.5923	46.3931	42.2788	56.8503	48.832	42.6906	50.5565	42.278	51.9656	40.8005	48.7975	62.5864	52.4215	54.5189
	Eicosapentaenoic acid	2.32768	0.217046	2.26987	2.41346	4.01084	1.90217	0.238136	0.845577	0.577282	1.14679	0.779992	1.38145	0.362222	0.371438	0.332499	0.358204	0.329838
	Arachidonic acid	41.8613	16.4626	31.3658	31.8673	26.8807	31.9531	19.7877	30.5981	23.764	25.9595	15.2793	18.684	25.0598	21.6572	20.8693	26.7244	22.2053
	Dihomo-g-linolenic acid	0.334078	0.154457	0.237722	0.288276	0.197108	0.273028	0.140822	0.246712	0.192304	0.203006	0.142094	0.160849	0.177681	0.17519	0.184122	0.247788	0.188972
	Mead acid	0.696678	0.383528	0.277889	0.647302	0.589102	0.492172	0.368355	1.13869	0.827522	0.440818	0.326104	0.353179	0.590258	0.506902	0.45283	0.559938	0.392093
	Eicosadienoic acid	0.927159	0.354034	0.352303	0.581099	0.68983	0.638583	0.329714	0.986762	0.616739	0.514625	0.350152	0.534157	0.521789	0.35895	0.404051	0.365976	0.319287
	Eicosenoic acid	27.151	8.63437	11.3069	18.8183	28.8306	22.3581	14.1379	23.5703	18.6101	17.1648	13.7135	21.7368	14.0248	12.3743	13.61	11.8915	11.2529
	Arachidic acid	1.2688	0.686756	1.22586	1.18503	1.51433	1.46747	1.58363	0.631836	0.847256	0.693629	0.845711	1.24765	0.756092	1.08196	0.971698	0.948294	1.10553
	Docosahexaenoic acid	52.6244	16.134	44.7717	45.8009	44.607	40.9181	19.76	28.3952	22.5446	34.1469	19.588	23.5422	24.6589	20.5723	20.3433	20.5301	20.6657
	Docosapentaenoic acid (n-3)	0.657147	0.227888	0.585988	0.701073	0.61092	0.588548	0.300682	0.328046	0.346348	0.428461	0.269499	0.299477	0.301055	0.282472	0.301507	0.319078	0.285607
	Docosapentaenoic acid (n-6)	3.73414	4.84007	1.33631	1.68554	1.81544	2.9105	5.55941	6.28549	4.37951	6.24297	1.24734	1.82095	6.30318	4.97144	4.43459	4.54971	4.69106
	Docosatetraenoic acid	0.197273	0.131353	0.0861046	0.148787	0.145124	0.148688	0.146667	0.172342	0.162238	0.144509	0.07691	0.136822	0.149768	0.139433	0.171344	0.135814	0.138965
	Docosatrienoic acid	0.0475902	0.0297632	0.0162429	0.0293408	0.0445566	0.0323028	0.0353002	0.117273	0.0690889	0.0299131	0.016106	0.0265094	0.0411008	0.0337365	0.0300661	0.031277	0.0308978
	Docosadienoic acid	0.0218984	0.00615265	0.00826985	0.0123387	0.0251041	0.0156509	0.00933331	0.0148209	0.0109222	0.00742118	0.00603625	0.010374	0.00744642	0.00773491	0.00678542	0.00663538	0.00676107
	Docosenoic acid	0.475329	0.121275	0.160657	0.337656	1.23868	0.429238	0.213486	0.176349	0.239922	0.237255	0.189114	0.216207	0.158191	0.160569	0.5036	0.154933	0.151215
	Docosanoic acid (Behenic acid)	0.647783	0.34559	0.54021	0.659981	1.04155	0.675469	1.31135	0.466948	0.493693	0.493833	0.324216	0.51292	0.402816	0.608613	1.25643	0.485724	0.559755
	Nervonic acid	0.122695	0.0613269	0.0688107	0.107905	0.195381	0.125314	0.133323	0.0815359	0.0861508	0.0897488	0.0781506	0.128531	0.064671	0.0761877	0.15042	0.0611062	0.0600367
	Lignoceric acid	0.88163	0.545722	0.73761	1.02641	1.13187	0.887199	1.04957	0.684851	0.789322	0.724349	0.436321	0.864888	0.671557	1.0383	1.32482	0.745971	0.776329
	Hexacosenoic acid	0.00748547	0.00396279	0.0064497	0.010721	0.0122446	0.00792549	0.00528722	0.0071486	0.00597007	0.00730227	0.00608916	0.00927017	0.00638705	0.00622123	0.0115582	0.00828793	0.00709825
	Hexacosanoic acid	0.236558	0.131343	0.17694	0.271231	0.227765	0.181286	0.58543	0.178094	0.174891	0.149007	0.0849221	0.145444	0.142261	0.234701	0.220861	0.181232	0.195894
48 weeks plasma	Dodecanoic acid	2.33481	2.50714	2.33503	2.95775	1.7076	1.94686	2.83052	4.0348	2.42096	0.722931	2.01477	1.44061	8.76958	5.41568	6.74342	2.515	2.17935	2.56056
	Myristic acid	9.52355	9.16506	5.72729	11.6059	8.77415	5.68929	5.47413	9.30482	5.73378	6.70214	6.71669	4.76985	11.5282	6.91408	6.87724	5.87718	6.64436	5.3267
	Pentadecanoic acid	2.3177	3.61372	2.15513	2.42163	2.63873	1.8276	1.93347	2.99953	1.88069	2.40299	1.87806	1.41492	3.39993	2.54116	2.18633	2.10284	2.07215	2.05347
	Palmitoleic acid	181.8	119.114	105.8	248.865	155.249	51.8186	45.2396	114.609	49.9856	82.6052	57.789	40.7937	99.4961	64.0005	84.577	72.0062	48.3253	37.1043
	Palmitic acid	57.473	122.034	77.1052	91.1222	81.9528	76.9322	61.9771	88.2602	59.2759	101.328	68.6433	68.691	96.6748	77.8584	80.0514	70.9634	79.3448	58.0088
	Heptadecenoic acid	6.36659	5.41582	5.95477	8.43477	5.35964	2.81489	2.44631	6.26386	2.6633	4.67144	2.96242	2.19523	4.49844	3.58405	5.43482	3.28423	3.43807	2.94922
	Heptadecanoic acid	3.46558	3.50008	3.79312	3.01482	2.97778	2.73995	2.27372	3.29032	2.17371	2.76196	2.34433	2.53436	3.58585	3.3255	3.6333	2.81611	2.83956	2.15338
	Octadecatetraenoic acid (Stearidonic acid)	0.065219	0.0416688	0.0790911	0.0352737	0.0772278			0.0277372		0.0416771	0.0160153		0.0771695	0.0560591	0.073326	0.0683757		0.00885681
	Linolenic acid (gamma)	0.35536	0.225168	0.307621	0.294339	0.295527	0.123893	0.0572487	0.195583	0.0612816	0.234154	0.145754	0.10677	0.258794	0.199083	0.231081	0.252575	0.186511	0.128961
	Linolenic acid (alpha)	0.347425	0.217176	0.271245	0.274411	0.315653	0.104783	0.0638215	0.211282	0.074545	0.260043	0.164873	0.1158	0.216996	0.203041	0.224349	0.276293	0.194151	0.124066
	Linoleic acid	27.8765	29.9866	27.1291	34.7875	31.0466	19.9338	11.5622	28.4723	17.2743	25.215	19.8961	20.3014	27.2532	23.7922	27.9079	23.0088	33.2149	22.5396
	Oleic acid	332.378	331.313	301.645	630.645	393.385	310.812	227.264	451.872	291.251	369.033	184.8	248.546	273.738	153.439	267.185	192.653	360.583	336.534
	Stearic acid	41.4812	63.5474	47.4553	57.5468	49.6085	53.6685	46.1745	57.3881	40.6404	59.4536	43.8106	47.0413	55.6517	46.9247	52.5593	39.5107	58.7589	43.9905
	Eicosapentaenoic acid	5.84739	1.68121	1.67957	4.33924	2.09347	0.59616	0.257163	1.9422	0.304124	1.8971	1.56111	0.659132	1.90984	1.57168	1.42398	1.79365	1.19357	0.669026
	Arachidonic acid	31.7602	31.3714	27.7506	43.321	29.3031	31.7198	19.1917	26.7616	18.8592	25.4904	16.5992	29.4489	27.6543	23.377	29.5222	23.7517	53.9959	32.6011
	Dihomo-g-linolenic acid	0.27967	0.251654	0.241371	0.365666	0.245121	0.235001	0.13546	0.245639	0.146177	0.221199	0.129367	0.255999	0.231404	0.186789	0.279718	0.198421	0.416927	0.280867
	Mead acid	0.889311	0.34741	0.448294	1.33435	0.47859	0.699482	0.269636	0.482184	0.394743	0.372613	0.275816	0.683028	0.273555	0.207938	0.334995	0.328105	1.08668	0.68201
	Eicosadienoic acid	0.685865	0.370799	0.327937	0.817481	0.451529	0.427499	0.175562	0.441406	0.277837	0.317571	0.242188	0.411265	0.318622	0.198653	0.321684	0.315119	0.664197	0.475143
	Eicosenoic acid	26.5471	14.1042	15.0652	32.4052	20.7138	12.5004	4.77534	20.7166	8.15742	12.6905	7.58332	11.0114	13.7049	6.41689	12.2299	10.9341	13.4173	12.2047
	Arachidic acid	1.4366	0.676939	1.05901	1.03072	1.146	1.02672	0.903545	1.35331	0.708052	0.675317	0.870327	0.854011	1.44597	1.00155	1.32849	1.1595	0.92343	0.800427
	Docosahexaenoic acid	54.0905	40.235	36.8042	53.4974	40.4314	28.1069	15.6464	32.9125	19.261	30.2557	19.8347	28.1005	36.6536	29.8855	38.2757	37.5847	49.4526	33.4024
	Docosapentaenoic acid (n-3)	0.725567	0.606436	0.536746	0.687401	0.58941	0.373757	0.224625	0.521284	0.246091	0.500914	0.264753	0.402299	0.554587	0.461495	0.506404	0.502372	0.698162	0.478163
	Docosapentaenoic acid (n-6)	2.32338	1.61821	1.33281	5.18327	1.65495	3.55851	2.81149	2.78034	4.53573	2.57513	1.77905	3.34791	1.30334	0.84304	1.47624	1.16484	4.63896	3.35428
	Docosatetraenoic acid	0.158693	0.113828	0.0992069	0.17917	0.126436	0.127664	0.0845798	0.149577	0.121866	0.148081	0.0953306	0.13662	0.100856	0.0620791	0.105175	0.105269	0.201705	0.132039
	Docosatrienoic acid	0.0301364	0.0154508	0.0151217	0.0517516	0.0236136	0.0356251	0.0128571	0.031117	0.0281185	0.0178887	0.0144838	0.0361033	0.0154758	0.00839554	0.0138579	0.01369	0.043057	0.0361285
	Docosadienoic acid	0.0136058	0.00700137	0.0100562	0.0113903	0.0129519	0.00667416	0.00319797	0.0131034	0.00602708	0.0074911	0.00621607	0.00733243	0.00951423	0.00546914	0.00800151	0.00911596	0.0084502	0.00693829
	Docosenoic acid	0.403597	1.512	0.425329	0.384049	0.919279	0.170524	0.0955582	0.52911	0.0974836	0.98722	0.227823	0.191034	0.31121	0.215939	0.235408	0.544887	0.164918	0.129917
	Docosanoic acid (Behenic acid)	0.516346	1.84826	0.910892	0.644269	1.33484	0.499508	0.600887	0.863317	0.361578	1.3146	0.457801	0.389203	0.814815	0.645877	1.02119	1.01986	0.57195	0.566102
	Nervonic acid	0.086834	0.213166	0.133754	0.0926665	0.200338	0.0836148	0.0440366	0.119396	0.047902	0.161395	0.0584986	0.093048	0.0944629	0.0650803	0.0935919	0.122269	0.0948627	0.0729258
	Lignoceric acid	0.730762	1.58437	1.00809	0.717313	1.24507	0.864739	0.754291	1.18868	0.641053	1.07692	0.441399	0.684341	0.970489	0.699342	1.37571	1.1673	0.881821	0.986635
	Hexacosenoic acid	0.00759343		0.00814357	0.00542267	0.00943624	0.00758014	0.0038257	0.00877352	0.00508817		0.00255802	0.00674688	0.00553425	0.00414275	0.00764431	0.00624668	0.0082753	0.00789501
	Hexacosanoic acid	0.14842	0.399146	0.246714	0.149211	0.206195	0.200619	0.220294	0.276291	0.178312	0.199776	0.124435	0.141313	0.241459	0.262477	0.352286	0.298111	0.21053	0.231701
64 weeks plasma	Dodecanoic acid	2.26335	2.45367	2.70933	2.33764	9.53904	3.68824	3.8423	1.95398	2.0808	2.09762	2.5753	1.57769	1.83937	2.4117	6.0799	2.46034	1.93	2.99184	3.04915	4.22236	2.5464	4.24149	2.03271	1.89527
	Myristic acid	6.87563	8.1493	6.87229	7.09209	6.49762	8.55253	6.22277	7.40526	4.18134	4.71667	3.92357	4.98606	7.29581	5.59769	8.24627	5.01907	3.58796	6.96715	5.31175	5.05496	5.45374	6.06092	4.32736	4.93172
	Pentadecanoic acid	2.20391	2.19465	2.34561	2.67281	2.13155	3.77002	2.71811	1.60322	1.63984	1.89547	1.66533	2.32692	1.51319	1.87525	3.13561	2.05782	1.42827	2.25854	2.06354	2.02648	1.64571	2.74299	1.61414	1.97466
	Palmitoleic acid	95.7241	158.685	90.0049	77.5532	60.3877	82.8512	50.2645	81.8821	26.0502	44.8592	40.1471	39.4741	107.997	63.9312	48.0329	35.2045	37.4745	122.365	99.3559	68.0846	129.812	61.1599	37.7681	78.5989
	Palmitic acid	58.957	62.4345	59.8172	65.7974	68.7857	79.8805	77.0622	75.7022	52.4766	68.8014	59.5746	73.4947	69.491	59.5444	55.0769	69.4055	59.5047	83.2405	79.6817	64.7362	68.07	67.0324	47.0135	69.1281
	Heptadecenoic acid	3.89509	5.64745	4.0139	4.53793	3.13808	5.16982	3.68726	3.42066	2.02263	3.40289	2.70885	3.11627	3.68878	3.03481	3.52966	3.33122	2.39885	6.16827	5.65351	3.8978	5.52324	4.42356	2.28978	4.39308
	Heptadecanoic acid	3.68402	3.45173	4.14783	4.39467	3.9426	4.66205	2.9612	2.84955	2.08026	2.54314	2.29295	2.69689	2.39371	2.20416	2.36967	3.14114	2.05431	3.59187	3.21773	2.82962	2.89032	2.94825	2.14475	2.87806
	Octadecatetraenoic acid (Stearidonic acid)	0.0291782	0.0647452	0.040379	0.0265282	0.0319599	0.019327			0.00411304	0.00643252	0.00405091		0.00901672	0.00640726	0.0109967					0.0056372	0.00704099		0.00441695	0.00482491
	Linolenic acid (gamma)	0.295549	0.28925	0.287668	0.248166	0.183399	0.179372	0.127782	0.0758691	0.0478185	0.103243	0.0821034	0.114373	0.0962512	0.0773012	0.234188	0.153091	0.0751708	0.166662	0.142224	0.120101	0.178948	0.12455	0.0607557	0.130393
	Linolenic acid (alpha)	0.293177	0.293246	0.292868	0.258243	0.176646	0.157732	0.137209	0.0829159	0.034114	0.102942	0.0821432	0.128903	0.106195	0.0854988	0.236205	0.144731	0.065689	0.176405	0.145318	0.124723	0.176267	0.125166	0.0477962	0.142071
	Linoleic acid	34.175	26.0577	31.8245	34.7543	22.4787	31.6214	30.5438	16.667	13.6657	26.8257	19.1179	30.7448	16.391	16.4295	27.118	29.4627	20.4104	32.2103	28.824	20.9966	26.3406	27.9068	15.6415	25.3457
	Oleic acid	246.974	350.795	233.653	262.103	194.329	298.646	518.191	335.221	235.969	370.734	289.796	411.162	345.964	313.832	437.988	394.558	319.509	504.474	478.127	333.833	448.592	403.331	259.031	390.534
	Stearic acid	42.8485	40.8732	43.6159	45.3749	58.3641	54.9121	64.5689	52.8216	41.2299	48.473	47.2284	55.3503	52.9119	45.271	44.7631	54.7154	51.368	63.7631	62.7998	46.2725	51.8568	51.0433	41.5162	47.5459
	Eicosapentaenoic acid	4.3904	2.31308	3.68768	2.8062	1.18971	1.37925	0.988056	0.304217	0.236673	0.725071	0.507381	0.758296	0.328696	0.461025	1.0438	0.888969	0.680232	1.29736	1.15116	0.828809	1.51317	0.963545	0.432496	0.929785
	Arachidonic acid	33.7613	35.3827	32.0984	35.8332	22.0111	29.9018	36.6302	17.8937	15.0953	28.3713	22.1602	29.9668	16.6471	24.2338	22.8699	33.0164	26.0684	37.7707	46.6092	33.5499	46.9047	38.5144	15.0638	37.5336
	Dihomo-g-linolenic acid	0.288322	0.301782	0.244598	0.331568	0.18218	0.261298	0.300621	0.150407	0.126426	0.230785	0.174947	0.243291	0.130932	0.181593	0.160594	0.275102	0.190576	0.319294	0.333758	0.263486	0.345532	0.30944	0.122105	0.313686
	Mead acid	0.567877	0.580735	0.540596	0.686688	0.185251	0.375994	0.589271	0.372387	0.355582	0.5212	0.487195	0.552211	0.351209	0.514857	0.277586	0.898827	0.468495	1.11452	1.26151	0.767123	1.1141	0.934982	0.357533	0.983971
	Eicosadienoic acid	0.843705	0.54567	0.72539	0.976611	0.345998	0.504208	0.702054	0.265208	0.324181	0.600709	0.39558	0.447179	0.29737	0.431793	0.422698	0.645403	0.50105	1.22126	1.12859	0.786339	1.15089	0.863946	0.448822	1.11364
	Eicosenoic acid	17.3927	22.3072	15.3588	18.1873	10.5139	10.9464	17.8656	9.99402	8.52832	14.7653	15.0191	13.0694	11.6996	13.7028	19.928	13.9798	17.1866	30.1356	25.8791	18.9471	29.5971	17.0738	16.0417	28.7667
	Arachidic acid	1.17228	1.3951	1.24906	1.28731	2.4233	0.681916	1.35114	1.07306	0.872891	0.973763	1.30395	1.0715	1.49033	1.16759	1.05059	1.27384	1.15127	1.71835	1.53108	1.23007	1.1079	1.15267	1.1719	1.16557
	Docosahexaenoic acid	53.3802	45.7459	49.062	54.0966	33.547	44.2492	33.0122	20.4077	16.7294	26.2233	20.6746	28.1343	15.7857	22.856	31.0885	30.6372	27.8346	31.3054	39.1684	27.8775	41.4041	30.3325	16.4394	33.3959
	Docosapentaenoic acid (n-3)	0.644334	0.644789	0.603997	0.758817	0.411831	0.642818	0.499561	0.269783	0.23076	0.30856	0.277188	0.35823	0.228038	0.287251	0.384209	0.410028	0.350483	0.421499	0.494472	0.386147	0.472463	0.439653	0.190851	0.418777
	Docosapentaenoic acid (n-6)	2.74494	2.3479	2.21941	3.47024	1.06776	1.42769	9.79659	4.38456	4.05411	6.82432	3.89325	2.69964	3.10083	5.19465	2.18653	7.3828	4.7196	4.58929	7.25883	4.89841	5.91699	5.17138	2.50977	6.34767
	Docosatetraenoic acid	0.188153	0.137017	0.157141	0.201249	0.0888979	0.122793	0.193742	0.103978	0.112241	0.192835	0.132771	0.162518	0.112667	0.150826	0.178572	0.200906	0.126193	0.322302	0.283712	0.207817	0.313955	0.213037	0.0766257	0.274746
	Docosatrienoic acid	0.0379794	0.0246632	0.0350035	0.0451048	0.015306	0.0167016	0.0436928	0.0240615	0.0286778	0.0402336	0.0272341	0.0248203	0.0251968	0.0379999	0.0227469	0.0424845	0.0263082	0.0614616	0.0624666	0.0463609	0.0593447	0.0439498	0.0247484	0.0611081
	Docosadienoic acid	0.0165807	0.0130911	0.0144344	0.0201216	0.00663171	0.00688392	0.0114027	0.00560336	0.00607176	0.0104132	0.00615675	0.00793516	0.00540625	0.00714181	0.00898497	0.0104147	0.00618554	0.0180792	0.0113046	0.0101347	0.0120677	0.00899325	0.0060793	0.0132347
	Docosenoic acid	0.2769	0.321236	0.243946	0.349372	0.275183	0.678554	0.136263	0.107978	0.136382	0.225277	0.173565	0.108815	0.150686	0.12721	0.349326	0.164755	0.167766	0.261681	0.206779	0.15524	0.21181	0.122091	0.164426	0.215694
	Docosanoic acid (Behenic acid)	0.649543	0.681495	0.566898	0.767885	1.63163	1.31271	0.580315	0.469455	0.485666	0.67284	0.564202	0.416995	0.637899	0.497439	0.731486	0.624769	0.483416	0.571869	0.812895	0.454315	0.516918	0.542792	0.671245	0.587628
	Nervonic acid	0.0886915	0.098272	0.0762132	0.102592	0.108011	0.168389	0.0506839	0.0491293	0.0582123	0.0770623	0.0602761	0.0447561	0.0593009	0.0549815	0.126355	0.066832	0.0510829	0.0840683	0.0788739	0.061192	0.0879075	0.0434109	0.0483084	0.0517588
	Lignoceric acid	0.929338	0.946288	0.768708	1.05584	1.79995	1.62135	0.988496	0.693123	0.781911	1.05261	0.80856	0.736419	0.865978	0.721902	0.880035	0.933759	0.669828	0.902544	1.07541	0.764507	0.831441	0.842299	1.01238	0.859699
	Hexacosenoic acid	0.00759864	0.00786995	0.00660251	0.00879416	0.0130314	0.0136078	0.00675468	0.00453946	0.00621026	0.00923615	0.00605302	0.00634077	0.00714973	0.00699045	0.00940886	0.00836176	0.00688463	0.0089722	0.0103071	0.00879079	0.00858436	0.00616975	0.0062899	0.00703618
	Hexacosanoic acid	0.214033	0.224438	0.207034	0.250719	0.446176	0.274877	0.295004	0.190886	0.188645	0.261453	0.193313	0.180737	0.214432	0.204088	0.148867	0.21592	0.176956	0.264345	0.346895	0.248014	0.283953	0.201932	0.274337	0.261878
64 weeks tissue	Dodecanoic acid	13.6734	37.111	20.559	34.0983	6.18535	27.4374	9.86607	9.93708	17.0889	7.86183	7.95999	8.14431	12.316	16.9811	13.4522	9.68685	24.1718	11.2094	12.1196	9.15959	16.2716	7.40224	4.5145	10.9467
	Myristic acid	44.6331	32.1921	33.2268	67.1154	11.7395	35.8222	18.459	24.7447	33.1832	10.9928	12.9831	26.5686	23.3663	24.3872	23.6786	17.3987	36.2316	19.8395	16.0357	21.6812	22.9009	14.646	13.6769	23.6449
	Pentadecanoic acid	13.2994	11.9396	13.5946	32.62	4.52204	15.2279	6.33924	6.02508	14.0475	4.64088	3.81385	6.47545	6.92653	8.10791	8.80955	4.98748	13.3272	6.9782	5.42681	7.03823	8.05313	4.77372	3.55744	6.31195
	Palmitoleic acid	753.347	199.434	36.1198	67.3571	40.7004	65.002	137.257	330.903	84.1942	27.9347	88.7177	1009.89	289.412	511.857	105.453	162.251	386.114	262.865	174.209	362.024	242.701	207.839	296.038	486.193
	Palmitic acid	285.126	251.095	189.64	384.506	76.8884	199.452	125.366	138.841	170.025	70.7737	83.3811	168.785	148.081	192.244	168.001	107.232	230.88	140.396	130.031	141.996	119.522	83.8131	75.894	146.525
	Heptadecenoic acid	37.9396	13.8676	6.07441	11.1079	3.24188	9.707	8.10742	17.8242	6.44706	2.13103	4.80146	36.4009	11.8899	16.6952	6.25599	7.30627	22.5842	12.8531	10.9072	16.4133	13.1897	9.75804	12.8134	23.8344
	Heptadecanoic acid	11.8653	10.1267	9.52057	17.4104	3.35946	10.8472	4.54989	3.76202	8.66435	3.36723	2.62768	4.27245	4.37928	5.6465	6.88491	3.17093	8.5966	5.08715	4.80486	4.53596	4.27098	2.70056	2.56634	5.07016
	Octadecatetraenoic acid (Stearidonic acid)	0.261635	0.0669327			0.0320005	0.0410908	0.0276326	0.104778		0.0122427	0.0351584	0.186269	0.0844468	0.188711	0.0412853	0.0165233	0.0500012	0.0449267	0.0243727			0.0133923	0.036566	0.0831623
	Linolenic acid (gamma)	1.39775	0.384129			0.0982885		0.157944	0.581252	0.0949984	0.0757596	0.240892	1.0296	0.584611	1.37857	0.218499	0.137234	0.430922	0.386615	0.200474	0.177032	0.174399	0.122488	0.29857	0.668467
	Linolenic acid (alpha)	1.33774	0.398265	0.0895713		0.105963	0.104867	0.140764	0.563631	0.104618	0.0763565	0.235734	1.01829	0.542036	1.39283	0.227401	0.145149	0.393957	0.378867	0.207827	0.181494	0.162118	0.104126	0.276878	0.650892
	Linoleic acid	121.797	54.1613	8.35725	16.5425	15.025	14.4523	24.441	53.8103	12.9026	3.73354	21.3462	73.5758	60.6977	75.8433	23.9151	27.5903	61.1721	46.9092	33.4394	29.6068	33.2528	18.4388	27.6471	63.8287
	Oleic acid	2055.71	848.666	163.628	346.874	199.57	332.581	1152.65	1452.28	711.3	117.433	602.406	2147.77	1209	1738.49	921.731	784.504	1739.8	1131.77	909.95	1249.24	1024.4	754.092	870.12	1538.33
	Stearic acid	224.217	222.167	198.378	459.281	64.8799	207.529	92.825	87.5605	163.259	65.3272	56.1552	103.572	106.452	158.466	143.958	73.4008	165.947	100.582	97.5739	87.1811	82.5491	52.2287	44.7225	98.0727
	Eicosapentaenoic acid	18.3432	3.75706	0.62541	0.747389	0.730908	0.819511	0.324125	1.90801	0.666137	0.314826	0.304696	4.45624	2.35648	6.94703	0.86485	0.712767	1.41515	2.24905	1.32628	0.810483	0.59998	0.43868	1.13661	3.10186
	Arachidonic acid	168.067	52.5161	8.06079	18.777	13.016	14.1396	11.7089	52.11	16.6089	9.35748	18.6878	74.268	82.73	172.807	26.0402	34.801	75.142	75.1393	61.6048	37.612	30.0672	22.7637	46.1088	144.885
	Dihomo-g-linolenic acid	1.23034	0.438527	0.0749446		0.117695	0.110831	0.0995147	0.425405	0.131619	0.0697083	0.159714	0.63802	0.694353	1.45739	0.189527	0.308034	0.663558	0.528732	0.50723	0.319466	0.283096	0.189846	0.40012	1.08795
	Mead acid	2.2351	0.62578	0.0779274	0.235705	0.078466	0.138027	0.510257	1.6255	0.548478	0.140385	0.382942	3.35283	1.37532	5.88539	0.410982	0.758945	1.73551	1.60267	1.24523	0.928165	0.770353	0.648847	1.49663	3.4321
	Eicosadienoic acid	5.94578	1.28729	0.204192	0.55775	0.281656	0.328557	1.67163	3.5873	0.752514	0.139747	0.612628	10.2527	2.66079	5.954	0.793669	2.21821	6.08332	3.32404	2.52412	2.29524	1.77224	1.49074	3.08008	6.44299
	Eicosenoic acid	240.317	58.0969	7.83601	20.8299	6.99285	14.3678	112.418	143.655	20.9659	4.79474	28.289	565.864	106.654	131.92	30.6138	80.1593	240.984	148.861	105.903	142.08	118.805	93.1448	184.386	289.542
	Arachidic acid	7.29444	7.70787	5.15398	9.47955	1.57436	5.58874	2.47516	2.01636	3.36493	1.57759	1.24964	4.66267	2.38301	2.30536	3.26415	1.60759	5.26386	3.54409	2.48242	2.32246	2.66113	1.37205	1.86008	2.89556
	Docosahexaenoic acid	257.459	70.6064	9.92266	17.7457	19.4786	18.1264	17.7249	51.4177	22.3347	8.95517	22.3688	98.0467	94.598	211.433	46.1507	39.6068	66.0115	81.6444	61.0966	40.936	25.9334	24.0964	52.537	161.142
	Docosapentaenoic acid (n-3)	3.57714	0.886202	0.179999	0.248019	0.292818	0.293049	0.263055	0.654806	0.317868	0.141379	0.2787	1.31171	1.06076	3.08838	0.676901	0.488219	0.911864	1.02522	0.839641	0.473856	0.323208	0.28153	0.68866	1.89514
	Docosapentaenoic acid (n-6)	12.9303	2.28877	0.303742	1.39939	0.525184	0.4931	2.19111	10.8641	1.60093	1.08541	4.12963	11.682	10.2119	20.7008	3.43433	14.4209	15.7627	11.1966	14.8646	5.6681	3.46868	3.4204	9.86184	42.4365
	Docosatetraenoic acid	1.72189	0.334208	0.0535194	0.203875	0.105839	0.0739556	0.277927	1.4319	0.310742	0.301789	0.233039	2.29924	1.22217	2.81117	0.44599	0.534549	1.121	0.751644	0.662973	0.539789	0.490195	0.407416	0.938487	2.50595
	Docosatrienoic acid	0.606683	0.116552	0.0163162	0.0446987	0.0211838	0.0307211	0.269726	0.539635	0.127459	0.0417777	0.101387	2.31056	0.346383	1.35215	0.135642	0.341412	0.95358	0.411962	0.42799	0.353783	0.266216	0.305471	0.495613	1.27578
	Docosadienoic acid	0.260843	0.07097	0.0139022	0.0314075	0.00845282	0.0185158	0.0708972	0.109137	0.0229489	0.0114256	0.025633	0.454597	0.0887236	0.171666	0.0301524	0.0791508	0.245724	0.112614	0.0965099	0.0690131	0.0697758	0.0486063	0.0945521	0.238355
	Docosenoic acid	4.58975	2.55472	0.451405	1.44622	0.256104	0.413852	1.30474	0.863469	0.781604	0.252206	0.34692	4.29706	1.16043	1.27827	0.554716	1.00145	2.78367	1.93836	1.05625	1.00072	1.48392	0.536064	1.21233	1.90899
	Docosanoic acid (Behenic acid)	2.81516	3.79067	3.63601	8.75542	1.04792	2.87857	1.53452	0.86153	3.28292	1.1791	0.713935	1.32857	1.31444	1.15204	2.86634	1.38025	2.50212	1.45413	0.979956	1.34945	1.12432	0.621673	0.537542	1.03017
	Nervonic acid	0.707884	0.366948	0.100754	0.260781	0.0625518	0.109321	0.432796	0.397436	0.286735	0.123375	0.113675	0.952791	0.403836	0.40693	0.2662	0.214007	0.570038	0.506866	0.29752	0.298475	0.249743	0.141221	0.242574	0.876223
	Lignoceric acid	3.39827	3.62868	3.89095	7.65517	1.15616	3.5943	2.63358	1.27559	3.02394	1.80146	0.990676	1.52231	2.04693	1.81151	2.65029	1.50578	3.04059	1.83432	1.33892	1.87732	1.42193	0.89249	0.557012	1.30718
	Hexacosenoic acid	0.0284651	0.0276227	0.0226138		0.00648585	0.019165	0.0201376	0.0101759		0.00725693	0.00676412	0.0229157	0.0142931	0.0210769	0.0189561	0.00970835	0.0242649	0.0118233	0.0115874	0.013664	0.010054	0.00674596	0.00408015	0.0141889
	Hexacosanoic acid	0.788571	1.13274	1.4087	2.03592	0.412916	1.32862	0.729668	0.261236	0.748248	0.598563	0.274129	0.300101	0.429784	0.436201	0.905901	0.423868	0.847402	0.456994	0.312646	0.530157	0.394526	0.239459	0.120061	0.262898

## Sheet: S1 Fig
	Mouse ID	Heptadecanoic acid	Arachidic acid	Hexacosanoic acid	Docosanoic acid (Behenic acid)
C	184	11.8653	7.29444	0.788571	2.81516
C	185	10.1267	7.70787	1.13274	3.79067
C	186	9.52057	5.15398	1.4087	3.63601
C	55	17.4104	9.47955	2.03592	8.75542
C	51	3.35946	1.57436	0.412916	1.04792
C	44	10.8472	5.58874	1.32862	2.87857
CDD	21	4.54989	2.47516	0.729668	1.53452
CDD	18	3.76202	2.01636	0.261236	0.86153
CDD	11	8.66435	3.36493	0.748248	3.28292
CDH	14	3.36723	1.57759	0.598563	1.1791
CDH	13	2.62768	1.24964	0.274129	0.713935
CDH	10	4.27245	4.66267	0.300101	1.32857
CDH	15	4.37928	2.38301	0.429784	1.31444
CDH	12	5.6465	2.30536	0.436201	1.15204
CDH	29	6.88491	3.26415	0.905901	2.86634
CSD	177	3.17093	1.60759	0.423868	1.38025
CSD	148	8.5966	5.26386	0.847402	2.50212
CSD	165	5.08715	3.54409	0.456994	1.45413
CSH	153	4.80486	2.48242	0.312646	0.979956
CSH	151	4.53596	2.32246	0.530157	1.34945
CSH	176	4.27098	2.66113	0.394526	1.12432
CSH	169	2.70056	1.37205	0.239459	0.621673
CSH	166	2.56634	1.86008	0.120061	0.537542
CSH	162	5.07016	2.89556	0.262898	1.03017

## Sheet: S3 Fig
Relative Intensity Avg		D0272	D0271	D0270	D1045	D0269	D1046		Cytokine Data
Coordinate	Target	Relative Intensity	Relative Intensity	Relative Intensity	Relative Intensity	Relative Intensity	Relative Intensity
A1, A2	Positive Control	1	1	1	1	1	1
A23, A24	Positive Control	1	1	1	1	1	1
B1, B2	BLC	0	0.440077	1.03756	0.376216	0.621665	0.527289
B3, B4	C5/C5a	0.788609	0.6296	0.659228	0.534385	0.62364	0.517802
B5, B6	G-CSF	0	0	0	0	0.377949	0.377771
B7, B8	GM-CSF	0	0	0	0	0	0
B9, B10	I-309	0	0	0	0	0	0
B11, B12	Eotaxin	0	0	0	0	0	0
B13, B14	Sicam-1	0.78592	0.944431	1.21735	0.938192	0.823172	1.00559
B15, B16	IFN-G	0	0	0	0	0.293971	0
B17, B18	IL-1A	0.1931	0	0	0	0	0
B19, B20	IL-1B	0	0	0	0	0	0
B21, B22	IL-1RA	0	0	0	0	0	0
B23, B24	IL-2	0	0	0	0	0	0
C1, C2	IL-3	0	0	0	0	0.317702	0
C3, C4	IL-4	0	0	0	0	0.303182	0
C5, C6	IL-5	0	0	0	0	0	0
C7, C8	IL-6	0	0	0	0	0	0
C9, C10	IL-7	0	0	0	0	0.264246	0
C11, C12	IL-10	0	0	0	0	0	0
C13, C14	IL-13	0	0	0	0	0.268043	0
C15, C16	IL-12 p70	0	0	0	0	0	0
C17, C18	IL-16	0.384843	0.341373	0	0	0	0
C19, C20	IL-17	0	0	0	0	0	0
C21, C22	IL-23	0	0	0	0	0	0
C23, C24	IL-27	0	0	0	0	0	0
D1, D2	IP-10	0	0.328913	0	0.218185	0.300773	0.247345
D3, D4	I-TAC	0	0.341907	0	0	0.229138	0.271024
D5, D6	KC	0.381181	0.5183	0.560435	0.441207	0.440748	0.449176
D7, D8	M-CSF	0.599152	0.441642	0.786763	0.418835	0.386105	0.564015
D9, D10	JE	0	0	0	0.319909	0.18624	0.279724
D11, D12	MCP-5	0	0	0	0	0.32629	0
D13, D14	MIG	0	0	0	0	0.348616	0.400522
D15, D16	MIP-1A	0	0	0	0	0	0
D17, D18	MIP-1B	0	0	0	0	0	0
D19, D20	MIP-2	0	0	0	0	0	0
D21, D22	RANTES	0	0	0	0	0	0
D23, 24	SDF-1	0.339635	0.604879	0.81909	0.697511	0.650541	0.795386
E1, E2	TARC	0	0	0	0	0	0
E3, E4	TIMP-1	0.388015	0.48346	0.563445	0.697511	0.650541	0.795386
E5, E6	TNF-A	0.382052	0	0	0.220857	0.26016	0.303933
E7, E8	TREM-1	0	0	0	0	0.258028	0
F1, F2	Positive Control	1	1	1	1	1	1
F23, 24	Negative Control	0	0	0	0	0	0
Relative Intensity STD		D0272	D0271	D0270	D1045	D0269	D1046
Coordinate	Target	Relative Intensity	Relative Intensity	Relative Intensity	Relative Intensity	Relative Intensity	Relative Intensity
A1, A2	Positive Control	1	1	1	1	1	1
A23, A24	Positive Control	1	1	1	1	1	1
B1, B2	BLC	0	0.0153662	1.68042	0.0804672	0.197624	0.0254457
B3, B4	C5/C5a	2.6164	0.0459304	0.0189794	0.306502	0.508337	0.0556774
B5, B6	G-CSF	0	0	0	0	0.528301	0.0418068
B7, B8	GM-CSF	0	0	0	0	0	0
B9, B10	I-309	0	0	0	0	0	0
B11, B12	Eotaxin	0	0	0	0	0	0
B13, B14	Sicam-1	1.03107	0.0561451	0.150444	0.0036996	0.134341	0.0156319
B15, B16	IFN-G	0	0	0	0	0.0250645	0
B17, B18	IL-1A	0.0422451	0	0	0	0	0
B19, B20	IL-1B	0	0	0	0	0	0
B21, B22	IL-1RA	0	0	0	0	0	0
B23, B24	IL-2	0	0	0	0	0	0
C1, C2	IL-3	0	0	0	0	0.0243273	0
C3, C4	IL-4	0	0	0	0	0.180007	0
C5, C6	IL-5	0	0	0	0	0	0
C7, C8	IL-6	0	0	0	0	0	0
C9, C10	IL-7	0	0	0	0	0.0717815	0
C11, C12	IL-10	0	0	0	0	0	0
C13, C14	IL-13	0	0	0	0	0.0270433	0
C15, C16	IL-12 p70	0	0	0	0	0	0
C17, C18	IL-16	0.030391	0.354716	0	0	0	0
C19, C20	IL-17	0	0	0	0	0	0
C21, C22	IL-23	0	0	0	0	0	0
C23, C24	IL-27	0	0	0	0	0	0
D1, D2	IP-10	0	0.114474	0	0.013172	0.462581	0.0131703
D3, D4	I-TAC	0	0.0154531	0	0	0.0938446	0.0451442
D5, D6	KC	0.0494483	0.0828306	0.982306	0.0683211	0.0248539	0.0393617
D7, D8	M-CSF	1.77631	0.423138	0.0132955	0.0100017	0.0138768	0.0201956
D9, D10	JE	0	0	0	0.00474853	11.2479	0.0318355
D11, D12	MCP-5	0	0	0	0	0.00871993	0
D13, D14	MIG	0	0	0	0	0.00128424	0.0210881
D15, D16	MIP-1A	0	0	0	0	0	0
D17, D18	MIP-1B	0	0	0	0	0	0
D19, D20	MIP-2	0	0	0	0	0	0
D21, D22	RANTES	0	0	0	0	0	0
D23, 24	SDF-1	0.194114	0.958613	0.473501	0	0	0
E1, E2	TARC	0	0	0	0	0	0
E3, E4	TIMP-1	0.293135	1.74069	0.262183	0.11158	0.256571	0.389858
E5, E6	TNF-A	0.50709	0	0	0.226349	0.0476103	0.0193438
E7, E8	TREM-1	0	0	0	0	0.0492731	0
F1, F2	Positive Control	1	1	1	1	1	1
F23, 24	Negative Control	0	0	0	0	0	0

[truncated: 2 more sheets: Supplemental Tables, Mouse IDs]
